# Supplementary material for: The molecular basis of lamin-specific chromatin interactions
Source: Nat Struct Mol Biol. 2025 Aug 1;32(10):1999–2011. doi: 10.1038/s41594-025-01622-5 (PMC12527912; doi:10.1038/s41594-025-01622-5)
Supplement: Supplementary file 6 — Statistical source data for all main and extended data figures. [file 41594_2025_1622_MOESM6_ESM.xlsx]

## Sheet: Fig. 1
Fig. 1c							Fig. 1c	p-value				Fig. 1d							Fig. 1e			Fig. 1f		Fig. 1h							Fig.1h	p-value			Fig. 1j							Fig.1j	p-value
	20 nm	40 nm	60 nm	80 nm	100 nm								0	1	2	3	4+			peaks			peaks		WT	WT	WT	WT	WT							WT	WT	WT	WT	WT
	WT	WT	WT	WT	WT			Summary	p-value				2	1	1	1	3			37			19		80 nm	100 nm	120 nm	140 nm	160 nm			Summary	p-value			80 nm	100 nm	120 nm	140 nm	160 nm			Summary	p-value
	4	5	4	1	2		20nm vs 40nm	****	<0.0001				2	2	1	1	3			40			22		0	2	1	6	5		80nm vs 100nm	****	<0.0001			1	2	1	3	3		80nm vs 100nm	***	0.000375483
	2	6	1	2	6		40nm vs 60nm	****	<0.0001				2	2	2	1	4			66			32		0	3	3	5	2		100nm vs 120nm	****	<0.0001			1	2	2	3	1		100nm vs 120nm	**	0.00221307
	2	4	6	8	6		60nm vs 80nm	n.s.	0.458058				2	2	2	2	1			93			22		0	2	2	3	3		120nm vs 140nm	*	0.0234729			1	2	2	2	1		120nm vs 140nm	***	0.00012156
	5	4	1	2	6		80nm vs 100nm	n.s.	0.297407				2	2	2	2	1			74			26		2	3	3	6	3		140nm vs 160nm	**	0.00272349			1	2	3	2	1		140nm vs 160nm	n.s.	0.187227
	4	2	3	2	2								2	2	2	2	1			42			24		1	5	6	4	1							1	3	3	2	1
	5	6	0	9	1								7	2	2	4	1			46			13		7	5	2	5	5							1	3	2	2	1
	3	3	11	1	2								7	2	2	4	1			78			12		6	5	4	2	5							1	3	2	2	0
	6	3	3	6	2								7	0	2	4	1			92			26		5	5	4	3	2							0	2	2	2	1
	3	7	6	3	6								3	5	2	4	1			36			22		5	2	5	0	5							0	2	1	2	2
	6	6	5	1	3								3	2	2	3	1			46			20		1	2	4	3	6							0	1	1	2	3
	2	6	1	4	3								3	2	5	3	4			39			20		1	1	3	4	2							0	1	2	2	3
	3	6	5	2	4								3	7	5	3	4			47			22		2	1	1	2	6							0	2	2	2	3
	2	3	5	3	4								3	7	5	3	4			67			27		1	3	5	7	5							0	2	2	2	2
	4	6	6	5	2								3	3	5	3	3			65			28		0	5	3	1	7							0	2	2	2	2
	7	2	5	6	1								8	3	5	3	3								5	3	4	9	3							0	2	2	2	2
	3	6	2	3	7								8	3	5	3	4								6	2	5	2	6							0	2	1	2	2
	3	5	5	4	3								5	2	0	3	4								1	4	0	9	3							0	2	1	2	2
	3	8	1	5	6								5	2	1	4	2								1	2	7	4	2							0	1	1	2	3
	3	4	3	3	3								5	3	1	4	2								0	1	4	6	3							0	0	1	3	3
	6	2	6	4	5								5	4	4	4	1								1	3	1	5	1							0	3	2	2	3
	3	5	5	5	7								5	4	2	2	1								1	3	3	5	2							0	3	2	3	3
	5	9	9	4	6								5	4	2	2	1								0	6	2	2	7							0	3	2	3	3
	2	2	8	3	5								5	4	2	3	1								5	2	3	3	5							0	3	2	3	3
	4	6	5	5	0								5	4	2	3	3								0	5	4	1	6							1	4	2	3	2
	6	0	2	3	2								5	4	2	3	3								0	0	7	4	2							1	3	1	2	2
	7	7	6	4	6								5	2	2	3	3								2	8	3	10	5							1	3	2	2	2
	6	6	4	5	0								5	2	2	3	3								1	7	0	9	6							1	3	2	2	1
	5	2	5	4	0								4	1	7	3	3								3	6	6	7	6							1	3	2	2	1
	1	5	0	1	1								4	1	2	3	3								1	6	7	2	5							1	2	2	2	1
	7	5	4	5	3								4	1	2	2	1								2	3	2	3	4							1	2	2	2	3
	1	3	6	6	8								5	1	2	2	1								4	6	8	7	6							1	2	2	2	3
	5	6	3	6	0								5	1	2	2	1								0	5	7	2	6							1	1	2	3	3
	9	9	6	4	2								4	2	2	2	1								3	8	9	3	2							1	1	1	2	3
	6	3	5	5	9								4	2	3	2	1								1	1	4	4	3							1	1	1	4	3
	3	6	5	4	1								4	2	3	2	1								1	10	3	8	4							0	1	2	4	3
	2	3	2	5	3								4	2	3	2	1								0	3	3	2	8							0	1	2	4	3
	2	2	6	1	2								4	3	3	3	0								5	2	4	6	6							0	1	2	0	0
	1	0	7	4	3								3	3	7	3	0								2	5	6	4	2							2	1	0	0	0
	2	1	3	2	1								3	3	7	2	1								3	1	8	6	7							3	1	0	0	0
	6	10	4	10	5								3	3	7	2	2								0	4	3	11	7							2	1	0	0	0
	3	2	3	3	6								3	6	7	2	2								3	6	1	7	6							2	1	0	0	0
	4	4	3	3	4								3	6	7	2	2								1	1	7	11	5							2	1	0	0	0
	6	8	5	8	2								3	6	7	2	1								3	9	2	3	2							2	1	0	0	0
	2	6	3	6	4								3	6	7	2	1								2	8	6	7	9							1	0	0	1	1
	2	4	6	7	5								6	3	3	2	2								2	10	5	4	7							1	0	0	2	1
	4	0	6	5	4								1	3	3	3	1								4	0	7	7	5							2	0	0	2	1
	5	2	4	6	2								1	0	3	3	1								0	6	5	7	5							3	0	0	2	1
	7	7	3	5	7								1	0	3	3	1								4	7	5	3	3							3	0	0	2	1
	5	4	3	4	6								1	0	1	4	1								2	4	10	2	8							3	0	0	2	1
	3	1	4	4	5								1	0	1	4	1								5	10	5	5	5							3	2	1	2	1
	1	5	6	4	7								1	0	1	4	1								1	7	9	6	7							2	1	1	2	1
	5	9	3	3	2								1	0	5	2	1								0	8	6	9	6							2	1	1	1	2
	1	5	4	1	8								1	0	5	2	1								4	5	4	7	11							2	2	1	1	2
	3	5	2	1	10								1	0	3	2	1								0	4	7	3	4							1	2	1	1	2
	3	0	1	9	6								1	0	3	0	1								1	0	2	6	4							1	2	1	1	3
	0	3	2	7	1								1	0	5	0	1								0	1	8	3	8							1	3	2	1	3
	2	7	5	7	4								1	0	5	0	1								4	4	13	5	3							0	3	2	1	3
	2	8	3	4	3								1	0	5	1	2								0	1	7	10	6							0	3	2	1	2
	4	4	5	2	5								1	0	2	1	5								0	1	4	6	9							1	0	2	1	3
	6	2	5	1	1								1	0	2	1	5								5	0	0	9	3							2	0	2	1	0
	9	3	4	6	5								1	1	2	1	1								3	0	6	7	7							2	0	2	1	0
	2	4	4	3	4								1	1	2	1	1								3	3	9	1	7							2	0	2	1	0
	3	2	5	6	6								1	1	2	0	1								2	0	5	0	8							2	0	2	1	1
	1	7	0	3	6								1	1	2	0	1								5	5	6	6	8							3	0	4	1	1
	2	5	3	3	4								1	1	2	0	0								5	4	6	3	3							3	0	4	2	1
	3	5	7	5	4								1	1	1	2	0								4	0	4	5	3							3	0	4	2	1
	1	7	5	5	4								1	1	1	2	0								3	1	5	6	8							3	0	4	2	1
	2	5	4	1	3								1	1	1	2	0								0	8	3	3	4							3	0	4	2	1
	3	9	5	7	6								1	1	1	2	1								2	4	6	11	8							2	0	4	2	1
	5	5	6	4	3								4	1	1	2	1								2	4	7	3	7							3	0	4	2	1
	4	4	5	1	4								4	1	1	2	1								2	5	5	8	5							3	0	5	2	1
	3	5	7	3	5								4	1	1	2	1								2	3	12	0	13							2	0	4	2	1
	7	1	4	9	2								0	1	1	2	3								6	9	3	3	7							2	0	4	3	1
	11	5	3	5	10								0	1	1	2	3								7	1	5	7	5							2	0	4	3	1
	4	3	7	4	3								0	1	1	2	3								6	0	4	6	4							3	0	4	3	1
	8	4	3	6	1								0	4	1	2	3								4	1	7	6	8							3	0	3	3	1
	6	5	1	4	0								0	4	1	2	4								3	1	8	8	4							3	0	3	3	1
	2	5	5	9	2								0	4	2	2	4								7	1	2	6	8							3	0	3	2	1
	2	5	3	2	5								0	4	2	5	4								5	7	8	4	4							3	0	2	2	1
	6	2	7	1	0								0	5	2	5	4								0	3	2	13	3							3	0	1	2	2
	5	6	4	2	4								0	5	2	5	8								2	1	5	8	6							1	0	1	3	4
	4	4	4	6	3								0	4	2	5	8								5	0	8	8	5							1	0	1	3	4
	5	3	8	2	4								0	4	2	5	3								0	4	2	6	3							1	1	1	3	3
	4	4	3	3	1								0	4	2	2	2								2	12	6	4	8							3	1	2	3	3
	5	3	6	3	2								0	4	2	2	2								2	2	7	3	6							4	1	4	2	3
	1	7	9	4	2								2	4	2	2	2								1	4	3	3	8							0	1	3	1	3
	1	6	1	3	4								1	4	1	2	2								3	11	11	6	1							0	2	3	1	3
	3	6	4	3	4								1	4	1	2	2								2	0	2	6	5							0	2	3	2	2
	2	6	2	4	1								1	4	1	2	0								1	0	2	9	9							0	1	1	2	3
	4	5	3	2	3								1	4	1	2	0								2	7	6	1	2							0	1	2	2	3
	8	6	4	7	2								1	4	1	2	0								5	2	6	3	8							1	1	2	2	2
	9	1	5	1	3								5	4	1	1	0								5	8	6	4	4							1	1	2	2	2
	2	8	5	1	1								5	4	2	1	0								5	0	5	9	11							1	1	2	2	2
	0	2	6	5	3								5	4	2	1	2								1	0	8	7	6							1	1	2	3	2
	1	5	6	3	2								2	4	2	1	2								4	9	13	11	5							1	1	4	3	2
	0	1	7	2	2								2	4	2	1	2								1	4	4	8	6							1	1	4	2	2
	0	4	7	4	1								2	0	2	2	2								3	6	5	8	7							2	1	4	2	2
	4	3	6	5	4								2	0	2	2	2									7	5	5	6							2	1	5	2	2
	1	5	2	6	2								2	0	2	1	2									0	4	7	0							2	1	5	2	2
	0	8	3	4	3								2	0	2	1	2									10	3	10	4							1	1	4	2	2
	0	10	7	4	1								2	0	2	1	1									3	3	3	7							1	1	4	2	2
	3	5	3	2	5								2	0	4	1	0									4	2	3	8							1	1	4	4	2
	0	3	7	1	3								2	0	4	1	0									6	4	8	4							1	1	3	4	2
	3	4	4	1	5								2	0	5	1	2									7	0	2	1							0	1	4	4	0
	3	7	6	3	3								2	0	5	5	2									1	2	11	5							0	1	4	3	0
	2	2	5	1	2								2	0	5	1	2									0	2	5	6							0	1	4	3	2
	3	5	5	3	2								2	0	5	0	2									7	0	3	8							0	1	4	2	2
	0	4	3	1	5								1	0	5	0	2									2	2	8	4							0	1	4	3	2
	2	0	4	1	2								1	0	3	1	2									0	5	3	7							0	1	4	3	2
	2	3	3	0	4								1	4	3	1	2									3	10	3	6							0	1	3	3	2
	0	0	4	4	3								1	4	3	0	0									5	4	9	6							1	1	3	2	2
	2	3	5	1	3								3	4	3	0	0									8	5	8	5							1	1	3	2	1
	4	6	2	2	4								3	2	3	0	0									6	8	9	6							1	1	3	2	1
	4	4	5	2	6								3	0	3	0	0									7	0	3	7							1	1	2	2	1
	2	3	3	6	3								3	0	3	6	0									6	9	4	8							1	1	1	0	1
	2	4	3	4	4								3	0	3	2	2									9	9	7	6							1	1	1	0	0
	2	9	8	3	0								3	0	7	2	2									12	3	8	4							1	1	1	0	0
	5	6	3	4	3								3	0	7	2	2									3	8	6	8							2	1	0	0	0
	6	8	8	2	4								3	4	7	2	1									2	11	5	8							2	1	0	0	0
	3	4	4	5	2								3	2	3	2	1									3	5	7	12							2	0	0	0	0
	1	7	0	5	4								3	2	0	2	3									3	5	9	8							2	0	0	2	0
	4	2	4	3	8								3	2	0	4	3									0	8	7	2							3	0	0	1	0
	7	6	8	4	0								3	2	0	4	3									8	4	6	2							3	0	0	1	1
	5	3	4	3	9								3	2	5	4	3									7	7	0	11							3	1	0	1	1
	4	7	6	6	8								3	2	5	4	3									12	6	3	8							3	1	0	1	1
	3	4	4	1	5								0	2	5	3	3									5	6	8	10							3	1	0	1	1
	1	8	4	2	1								0	2	2	3	3									4	8	6	9							0	1	0	2	1
	5	4	7	0	2								0	2	4	1	3									8	9	4	5							0	1	0	2	1
	5	4	3	6	1								0	2	4	1	3									1	1	1	6							0	1	0	2	1
	8	7	3	5	7								0	2	4	1	3									8	5	5	2							1	1	0	2	1
	1	5	6	4	5								0	2	4	1	3									3	8	6	3							2	1	0	2	1
	3	2	7	4	0								0	6	4	1	3									6	7	9	4							3	2	0	2	1
	5	5	4	3	3								0	6	4	1	3									6	2	6	10							3	1	0	2	3
	4	8	4	4	9								0	6	4	1	3									10	10	6	2							2	1	0	2	2
	4	8	3	7	6								0	4	4	0	3									3	7	7	8							2	1	0	2	2
	7	3	7	5	2								0	4	2	0	3									5	10	9	8							2	1	0	2	1
	8	0	8	8	9								0	4	2	0	3									4	9	3	3							2	1	0	2	1
	1	5	7	4	2								0	4	2	1	3									7	8	6	9							2	1	0	2	1
	3	5	2	4	4								0	4	4	1	3									10	5	7	10							1	1	0	2	1
	3	9	6	2	11								0	4	2	1	3									0	8	4	6							1	1	0	2	1
	10	3	2	2	6								0	1	2	5	3									0	9	5	7							1	1	0	2	1
	1	3	11	5	1								0	2	2	5	4									3	6	4	8							3	1	0	2	2
	3	6	2	7	4								0	2	2	5	4									2	12	7	6							3	1	0	2	3
	2	4	6	3	3								0	2	2	5	4									7	12	6	2							3	1	0	2	3
	1	1	5	6	3								0	2	2	3	4									7	6	5	9							3	0	0	2	3
	1	7	6	3	7								3	2	2	2	4									1	8	3	6							4	0	0	2	3
	4	8	4	3	0								3	2	2	3	4									5	9	6	6							4	0	0	3	1
	4	4	3	2	6								0	2	2	3	4									3	10	1	6							4	0	0	3	1
	2	5	2	3	8								0	2	2	3	4									8	7	8	6							4	0	0	2	2
	5	10	3	5	4								0	0	6	3	6									10	4	9	10							3	0	0	2	2
	0	3	6	4	6								0	1	6	3	6									8	10	5	2							3	0	0	2	2
	3	5	4	1	9								0	1	5	3	6									8	9	9	9							2	0	2	0	2
	7	6	2	4	6								0	3	5	3	3									2	10	7	8							3	0	2	1	3
	2	5	7	2	3								0	3	3	3	3									8	12	2	3							2	0	2	1	2
	2	11	7	4	1								0	3	3	3	3									15	5	2	7							2	0	2	1	2
	11	1	1	3	10								0	3	3	3	3									9	7	1	5							2	0	2	1	2
	1	11	1	1	2								0	6	3	3	3									11	10	1	6							4	0	2	1	2
	2	5	9	4	11								0	6	3	3	3									7	4	6	10							3	0	2	1	2
	0	4	8	4	5								0	6	4	3	7									1	10	12	4							2	0	2	1	3
	3	8	1	3	11								0	9	4	5	6									7	9	6	9							2	0	2	1	3
	3	5	6	2	5								0	9	4	5	6									10	11	9	9							2	0	2	1	1
	3	4	4	0	3								0	6	5	5	6									2	9	9	9							2	2	1	1	1
	1	7	7	3	4								0	6	5	3	6									4	7	7	7							1	2	1	2	1
	2	5	2	6	11								3	6	2	3	6									7	6	10	10							1	2	1	0	1
	4	4	5	4	7								6	6	2	3	6									5	4	9	7							1	2	2	0	2
	6	7	3	0	3								6	6	2	3	6									2	10	8	6							0	2	1	1	2
	7	7	6	4	7								6	0	2	3	6									12	5	8	4							0	2	1	1	2
	1	4	1	2	8								6	2	3	3	5									9	10	8	3							0	2	1	1	2
	2	2	1	4	2								6	2	3	3	1									10	2	5	2							0	2	2	2	2
	6	2	0	2	9								6	2	2	3	1									9	5	6	2							0	2	0	2	2
	1	3	7	6	3								0	2	2	3	1									5	10	6	2							0	2	0	3	2
	0	7	5	5	2								0	2	2	3	1									7	0	3	2							0	2	1	3	2
	2	4	8	2	3								0	2	2	3	1									6	3	12	2							0	2	1	3	2
	5	4	3	9	4								0	2	2	3	1									9	4	10	11							0	3	1	3	1
	2	5	4	3	3								0	2	2	3	1									1	9	5	10							1	3	1	3	1
	8	7	9	9	1								0	2	2	3	1									4	4	0	6							1	2	2	3	1
	2	3	7	5	2								0	2	2	10	1									9	7	8	13							0	3	2	2	1
	4	7	1	3	2								0	2	2	10	3									7	0	3	7							0	3	2	2	1
	2	5	8	3	2								0	2	2	1	3									5	4	10	9							2	4	2	2	1
	2	6	3	1	3								0	2	2	1	3									3	7	7	7							3	4	2	2	1
	2	6	5	6	2								0	6	1	0	4									3	0	5	4							3	4	2	3	1
	5	8	3	6	2								0	0	3	0	4									6	1	10	9							0	3	2	0	1
	2	4	5	6	0								0	0	2	0	4									3	7	8	10							0	1	2	0	1
	3	3	3	9	1								0	0	2	1	4									8	10	8	10							0	1	1	0	1
	3	8	7	6	3								0	0	2	1	4									3	6	5	11							1	2	1	0	1
	1	0	5	7	6								0	4	2	1	6									4	3	5	13							2	1	1	0	1
	9	2	6	8	6								0	4	2	1	6									1	4	7	11							3	1	1	0	1
	10	3	2	4	2								0	4	2	1	6									3	6	3	12							3	1	3	2	1
	0	2	7	7	0								0	4	2	1	6									6	5	5	3							3	1	3	2	1
	4	7	5	7	8								0	2	1	1	6									11	6	12	12							1	1	3	2	1
	4	5	5	8	1								0	6	1	1	6									9	8	6	8							0	1	2	2	1
	0	2	7	11	0								0	6	1	1	4									8	0	10	11							0	2	2	2	0
	5	0	2	3	8								0	6	1	1	4									6	9	1	5							0	2	2	2	1
	1	6	2	6	5								0	6	1	1	4									6	3	7	1							0	2	2	2	2
	4	7	3	3	9								0	6	1	1	4									2	7	3	5							1	2	2	2	2
	3	3	0	13	7								0	3	1	2	4									11	2	6	11							3	1	2	1	3
	3	6	1	2	6								1	3	1	2	4									7	8	0	9							2	1	2	1	3
	6	1	2	5	8								1	3	1	2	4									4	1	5	3							2	1	2	1	3
	3	1	7	1	4								1	3	1	2	4									2	5	7	9							2	3	2	1	2
	1	9	2	1	6								1	3	1	2	4									2	2	5	2							2	3	1	1	1
	0	8	6	2	2								1	3	2	2	4									4	3	5	9							2	3	1	1	1
	3	7	8	2	3								1	3	2	0	4									3	7	6	8							2	3	1	2	0
	3	4	0	7	8								1	3	2	0	4									2	1	6	5							2	3	0	2	0
	1	3	8	2	6								4	1	1	0	4									2	10	5	12							2	3	0	2	0
	1	9	7	8	6								4	1	1	0	4										7	10	7							2	3	3	4	0
	6	4	6	3	3								4	1	1	0	5										7	8	9							2	3	2	4	0
	0	5	5	3	3								4	1	1	0	5										1	15	6							3	3	2	4	0
	3	5	7	5	0								4	1	1	0	5										4	13	5							3	3	2	3	0
	0	6	3	6	3								4	1	1	2	5										7	10	14							2	2	3	3	1
	3	8	3	5	6								4	1	1	2	1										11	5	11							2	2	3	3	1
	4	3	4	5	2								4	3	1	2	7										2	9	2							1	2	2	3	1
	6	3	9	7	2								4	3	0	2	3										0	4	12							1	2	2	3	1
	11	9	8	2	2								4	3	4	2	3										4	12	8							2	2	2	3	1
	6	3	6	4	0								3	3	4	2	3										8	11	6							3	2	3	3	1
	0	4	2	8	3								3	5	4	2	3										4	7	6							2	2	3	3	1
	2	4	2	1	4								4	5	4	2	3										4	7	10							0	2	3	3	0
	1	1	7	2	6								2	5	4	0	3										9	9	10							0	2	2	3	0
	7	6	3	7	0								2	5	3	0	3										5	15	10							0	2	2	3	0
	3	10	8	5	4								2	5	0	0	1										12	3	6							0	2	1	3	0
	2	0	1	4	2								2	5	0	0	1										7	12	8							0	2	1	2	1
	2	7	6	4	3								2	5	0	0	1										6	14	4							0	2	1	1	1
	4	6	6	2	6								2	7	0	0	3										7	6	10							0	2	1	1	1
	1	8	3	5	13								3	5	0	0	3										2	11	3							0	2	1	1	1
	2	6	6	3	3								1	5	0	0	1										0	14	7							1	1	1	1	1
	4	6	5	2	2								3	3	0	0	1										6	9	11							1	1	1	1	2
	2	6	5	5	10								3	3	2	0	1										6	11	7							2	1	1	1	1
	1	6	4	1	0								3	3	2	0	1										6	7	8							2	2	1	1	1
	5	2	3	2	8								3	3	2	0	1										2	9	8							2	0	0	0	1
	1	7	2	12	3								0	3	2	0	1										9	5	5							2	0	0	0	2
	1	5	5	5	0								0	4	2	0	1										8	9	9							0	0	0	0	2
	3	5	3	6	11								0	4	2	0	3										4	14	3							2	0	0	0	2
	7	4	4	10	2								1	4	2	0	3										2	11	4							2	0	0	0	1
	3	1	5	5	9								1	4	4	0	3										4	8	12							2	0	1	0	1
	3	6	7	1	3								1	4	4	0	3										3	10	2							2	0	1	1	1
	1	10	6	9	9								1	5	4	0	3										4	10	12							2	0	1	1	1
	3	5	6	1	5								1	5	4	0	3										2	10	10							2	3	0	3	1
	3	5	7	4	6								2	5	2	0	3										8	7	13							2	3	0	3	1
	4	13	6	1	3								2	5	2	0	3										5	6	1							0	3	0	3	1
	1	4	2	1	4								2	5	2	0	3										10	9	11							0	3	0	2	1
	11	3	5	3	4								2	5	2	0	3										5	2	8							0	1	0	3	1
	1	0	1	2	2								2	5	2	0	1										4	6	7							1	1	0	3	1
	1	5	5	5	6								2	5	0	0	1										7	11	11							1	1	1	4	1
	3	5	6	8	4								2	5	0	0	3										10	6	7							1	1	1	3	1
	1	8	3	6	9								2	5	0	0	3										1	11	9							1	4	1	3	0
	1	3	5	8	6								2	5	0	0	3										4	8	3							1	4	1	3	0
	5	3	5	2	7								2	1	0	0	3										0	10	9							2	3	0	2	0
	2	2	0	11	7								2	1	0	0	3										4	7	9							2	2	0	2	0
	10	3	5	0	2								2	1	0	0	3										0	8	8							2	2	0	3	0
	4	3	5	8	6								2	1	0	1	3										0	6	9							2	2	0	3	0
	5	1	4	7	5								2	1	4	1	3										3	2	8							2	2	0	2	0
	5	6	8	2	5								2	1	4	1	3										1	7	10								2	0	2	0
	6	3	6	6	5								2	1	4	1	1										0	4	2								2	0	3	4
	9	4	5	5	3								2	1	2	1	1										7	1	13								2	0	3	4
	9	0	7	6	9								3	1	2	1	1										7	7	11								1	0	2	4
	3	8	5	7	3								3	4	2	1	1										9	3	7								1	0	2	4
	10	2	6	4	8								1	4	2	1	1										3	6	7								1	4	2	3
	5	3	7	1	3								2	4	2	1	1										0	4	11								1	4	3	4
	1	8	4	4	2								2	4	2	1	1										10	9	8								1	4	3	3
	9	6	6	11	5								2	4	2	1	1										5	9	11								2	4	3	3
	8	8	1	2	9								2	4	2	1	1										0	6	12								2	4	3	4
	4	3	3	5	7								2	4	2	1	1										9	2	8								1	3	3	3
	2	7	7	5	10								2	7	2	0	3										1	9	7								2	3	3	3
	3	4	7	6	2								5	7	2	0	3										4	8	10								2	3	3	4
	0	1	8	1	3								5	7	2	0	3										2	1	5								2	3	3	0
	4	3	2	5	3								7	7	2	2	3										9	1	10								2	3	3	0
	9	3	5	3	6								7	5	2	2	1										12	11	13								3	3	3	0
	7	4	6	8	2								7	5	2	2	1										10	8	13								2	3	3	0
	0	7	5	1	4								2	5	2	2	1										0	6	8								2	3	3	1
	7	3	10	2	7								2	5	2	0	1										6	6	7								3	3	3	1
	6	5	4	3	4								2	5	6	0	1										6	4	6								3	2	3	1
	3	4	5	9	4								2	2	6	0	1										7	1	10								0	2	0	1
	8	2	7	8	3								2	1	6	0	1										8	4	11								0	2	1	1
	3	6	1	3	2								2	1	4	0	1										8	4	15								0	3	1	1
	9	1	6	6	6								2	1	4	0	1										6	4	10								0	3	1	1
	4	7	4	6	6								2	4	4	0	1										6	10	7								0	3	1	1
	2	7	7	3	9								2	4	4	0	1										5	6	14								0	3	1	1
	3	4	6	10	3								1	4	4	0	6										6	8	11								1	3	1	1
	2	0	2	7	2								1	4	4	0	3										10	9	7								2	3	1	1
	8	4	3	7	11								3	4	4	0	3										7	7	4								2	3	1	1
	2	5	3	11	3								3	4	4	0	3										11	7	7								2	1	1	1
	4	6	6	2	2								3	4	6	0	3										12	6	9								2	1	1	1
	7	1	2	8	6								1	4	3	0	3										8	8	4								2	1	1	1
	2	5	2	10	2								1	1	4	0	4										10	0	4								0	1	1	1
	3	7	5	6	8								1	1	4	3	4										2	7	9								0	2	1	1
	5	2	3	6	2								2	1	4	3	4										5	3	6								0	1	1	1
	5	7	6	7	4								2	5	4	0	4										9	8	8								0	0	2	0
	1	5	3	8	6								2	5	4	0	4										8	9	5								0	0	3	0
	5	3	7	3	4								3	5	4	0	4										3	9	6								0	0	3	0
	6	0	1	4	2								3	4	3	0	4										13	0	9								1	0	3	1
	6	4	5	1	4								3	4	3	0	4										10	10	9								2	0	3	1
	1	1	4	2	12								3	4	3	0	4										9	2	0								3	0	3	1
	0	13	1	6	6								3	6	3	0	4										6	0	9								1	0	3	2
	0	5	9	2	4								3	6	3	0	3										5	9	5								1	0	3	2
	3	6	2	7	9								3	6	3	0	3										8	1	7								1	0	2	2
	5	5	5	8	6								3	6	3	0	3										8	5	3								1	4	2	1
	3	3	6	5	4								3	6	3	0	3										9	5	1								1	4	2	1
	2	0	5	2	5								3	3	2	0	3										8	6	10								0	3	3	1
	3	2	7	4	6								3	1	2	2	3										8	8	8								1	2	3	2
	8	10	6	3	4								3	1	2	2	3										9	0	7								1	2	5	2
	5	8	5	6	5								7	0	4	2	3										10	3	8								1	2	5	2
	5	4	2	2	5								7	0	4	2	3										5	4	6								1	1	5	2
	13	8	6	5	7								7	0	4	2	3										8	1	3								1	1	5	1
	1	6	11	4	6								1	0	3	2	3										10	1	3								1	1	4	1
	1	5	8	8	4								1	0	3	2	3										11	7	6								1	1	3	1
	0	8	6	6	9								1	0	3	2	3										7	4	3								1	1	3	1
	10	6	6	5	5								1	0	3	2	1										10	0	2								1	1	3	1
	7	4	8	5	4								1	0	3	2	3										13	4	9								2	1	3	1
	5	6	5	9	5								0	1	4	0	3										12	4	5								2	1	3	1
	3	5	4	8	2								1	1	4	0	3										6	10	6								1	1	3	1
	10	11	10	7	5								1	1	3	0	3										7	7	4								1	1	3	1
	4	2	4	8	9								0	1	3	0	3										6	1	5								1	0	3	3
	5	0	14	0	5								0	1	3	0	3										7	8	6								2	0	2	3
	0	6	6	7	10								2	1	3	0	1										4	7	8								2	0	2	4
	3	9	7	6	4								2	1	3	0	1										6	10	10								2	0	2	3
	1	3	12	9	4								2	3	3	2	1										10	4	9								2	0	2	3
	11	2	8	4	8								2	2	3	2	1										6	7	12								2	0	2	3
	2	0	8	2	0								3	2	3	2	1										13	4	5								2	1	3	2
	2	4	5	6	5								3	1	3	2	1										10	4	4								0	1	1	2
	1	6	10	3	4								3	1	3	2	1										5	9	4								0	2	1	2
	8	2	7	3	4								0	1	3	2	1										12	0	5								0	2	1	2
	7	3	6	4	7								0	1	3	2	3										7	4	7								0	2	1	2
	6	0	3	8	7								0	1	3	2	3										5	3	8								0	3	2	2
	8	10	6	10	8								0	1	1	0	3										2	11	3								0	3	3	2
	2	0	10	2	6								0	1	1	0	3										5	4	10								4	2	3	1
	4	1	12	4	3								0	1	1	0	3										7	11	6								4	2	3	5
	6	8	6	8	4								0	2	1	0	3										11	0	9								5	2	4	5
	4	3	6	4	5								0	2	1	0	3										11	4	7								4	1	4	5
	2	4	5	7	11								0	2	4	0	3										12	8	7								4	1	4	5
	9	8	3	3	3								0	2	4	0	4										6	0	10								3	1	4	5
	7	4	4	5	2								0	2	2	0	4										7	3	1								2	1	2	5
	4	6	3	5	8								0	3	3	2	4										6	6	9								2	1	2	4
	1	4	4	4	3								0	3	3	2	4										10	4	2								3	3	2	3
	8	3	4	3	2								1	3	3	1	4										7	8	7								3	3	1	2
	3	3	6	2	3								1	3	3	1	4										10	8	5								3	3	1	2
	9	5	6	4	9								1	3	3	1	4										6	1	13								3	2	0	2
	3	6	6	4	5								1	3	3	1	4										9	5	5								3	2	0	2
	7	2	6	9	5								1	3	3	1	4										5	4	6								2	3	0	2
	3	12	3	8	3								1	0	3	1	4										7	6	8								2	3	2	2
	0	3	13	4	4								1	0	3	1	4										2	4	5								3	2	2	5
	3	8	12	7	7								1	0	1	1	3										13	8	4								3	3	2	5
	5	0	8	7	5								1	0	1	1	3										11	3	4								3	2	3	5
	6	1	13	6	2								1	0	1	1	3										11	1	2								4	2	3	5
	7	7	4	4	2								1	0	1	1	3										10	4	3								4	2	2	5
	7	7	2	5	3								1	4	3	1	3										8	7	2								3	2	0	5
	1	5	4	7	1								1	3	3	3	3										7	5	13								3	2	0	5
	1	1	8	5	4								1	0	1	3	3										6	5	7								2	2	0	5
	3	10	8	5	7								2	0	1	3	3										6	9	4								2	2	0	5
	3	3	0	5	9								2	0	1	3	3										10	3	8								2	2	0	5
	6	3	5	1	5								6	0	1	3	4										4	6	4								2	1	1	5
	5	10	7	7	2								6	0	1	3	4										6	3	2								2	0	0	4
	6	3	6	4	6								6	0	1	1	4										5	11	8								3	0	0	0
	6	10	2	5	8								6	0	1	3	4										13	3	1								4	0	0	0
	3	1	5	2	8								6	2	1	3	1										9	5	6								4	0	0	0
	3	9	1	4	9								6	2	1	3	1										8	7	5								4	2	0	0
	1	3	2	4	5								6	4	1	7	4										5	3	10								5	3	0	0
	0	2	8	6	15								6	4	5	7	4										7	7	9								4	3	1	0
	5	0	3	4	9								6	4	5	3	4										5	6	6								5	2	1	0
	1	0	4	5	12								6	4	5	4	4										5	8	7								5	1	1	0
	2	1	7	4	9								2	4	5	7	1										10	3	13								5	0	1	0
	3	4	9	3	11								2	4	5	1	4										6	6	9								4	0	0	0
	8	4	8	7	10								2	4	5	1	4										6	7	10								3	0	0	0
	2	7	2	6	5								0	4	5	1	4										7	2	7								4	0	0	0
	1	2	8	7	5								0	2	5	1	4										6	7	9								4	0	0	0
	0	1	5	8	7								0	2	3	3	4										6	10	5								4	3	0	0
	5	8	2	0	5								0	2	3	3	4										7	3	9								4	3	0	0
	2	4	7	7	9								0	2	4	3	4										0	6	10								4	3	0	0
	2	2	5	4	7								0	1	4	3	4										5	4	3								4	2	0	0
	7	6	1	4	3								0	1	2	6	4										8	6	10								4	2	1	0
	3	5	2	8	8								0	1	2	6	4										8	7	2								5	2	1	0
	0	4	4	6	6								0	1	2	3	4										6	6	3								4	2	1	1
	6	4	5	4	8								0	1	2	3	4										8	0	4								4	3	1	1
	6	5	9	8	3								0	1	3	3	4										8	7	13								5	1	5	1
	5	1	3	8	8								0	4	2	3	4										5	7	2								5	1	4	1
	7	4	1	5	8								0	4	2	3	4										10	4	3								2	1	4	1
	8	5	2	9	10								0	4	2	4	1										7	5	7								2	1	4	1
	2	4	2	5	7								0	4	3	4	1										10	5	4								2	1	3	1
	1	8	9	7	10								0	4	3	3	1										6	4	7								2	1	3	1
	0	1	7	4	12								0	4	3	3	2										6	5	4								2	1	3	0
	4	11	1	7	12								0	4	3	3	2										5	5	5								3	1	3	0
	4	7	2	5	8								0	4	3	3	5										5	0	3								3	1	3	0
	8	0	8	4	9								0	4	3	3	1										8	2	5								3	1	3	0
	1	0	6	5	5								0	2	6	3	3										2	5	0								2	1	3	0
	1	1	3	8	8								0	2	1	1	3										3	7	10								3	1	0	0
	0	1	1	2	13								0	2	1	1	1										0	0	3								3	1	0	5
	6	2	10	5	7								0	2	1	1	1										5	0	4								3	2	0	5
	2	2	9	1	5								0	1	1	1	1										4	4	10								3	3	0	5
	3	6	1	7	5								1	6	1	1	1										5	6	10								3	3	0	5
	1	2	2	4	7								1	6	1	1	1										1	4	2								4	3	0	5
	2	2	6	6	6								1	6	1	3	1										3	6	4								4	3	0	4
	2	1	10	4	4								1	2	1	3	1										8	6	8								4	3	0	3
	7	1	3	5	10								1	2	1	3	1										0	4	11								4	3	0	3
	10	4	1	7	8								1	3	1	3	1										4	3	6								5	3	0	3
	4	9	5	7	4								1	5	1	3	1										9	10	2								5	3	0	0
	5	5	9	5	6								1	5	1	3	1										3	3	6								4	3	0	0
	6	1	9	5	11								2	5	5	3	1										1	9	11								5	3	0	0
	5	1	8	3	10								2	5	3	3	1										2	5	10								1	3	0	0
	8	4	5	6	4								0	5	3	3	1										0	5	6								1	3	0	0
	6	4	2	7	11								0	5	3	3	3										6	8	4								1	2	0	0
	4	3	10	3	8								2	5	3	3	3										5	3	10								2	2	0	0
	10	4	3	5	15								2	5	3	3	3										4	2	12								1	2	1	0
	7	4	7	1	9								2	3	3	4	6										5	1	4								2	2	1	0
	8	4	0	5	4								2	3	3	4	4										3	7	5								3	1	2	0
	3	1	7	6	2								2	3	3	4	4										5	4	4								3	1	2	0
	2	3	1	6	3								2	3	3	4	4										6	5	5								3	1	1	0
	6	2	10	2	9								2	8	2	4	4										0	4	6								2	0	0	1
	9	6	6	2	8								2	8	3	4	4										4	2	6								2	0	0	1
	4	2	6	6	8								2	7	3	4	4										6	9	4								2	0	0	1
	12	1	2	11	8								2	7	3	4	4										9	8	6								2	0	0	1
	4	0	1	2	9								0	4	3	3	4										0	11	6								3	0	0	1
	4	3	3	5	13								0	4	3	4	4										9	9	4								3	0	1	1
	4	2	5	7	9								0	4	3	4	4										8	12	11								2	0	1	0
	5	7	3	6	3								0	5	3	1	5										3	7	9								2	0	0	0
	7	3	3	1	7								0	7	5	1	5										9	5	4								2	0	0	0
	7	2	3	11	13								0	4	5	1	1										6	4	3								3	2	0	0
	9	2	6	5	9								0	4	5	1	1										5	9	2								3	4	0	0
	10	2	10	2	10								0	4	5	1	1										2	12	7								2	4	0	0
	6	5	5	9	8								0	4	5	1	4										5	12	4								2	4	0	0
	6	2	5	3	7								0	4	5	2	4										5	9	6								2	4	5	0
	6	1	2	3	7								0	5	3	5	4										4	11	1								3	4	4	0
	11	1	4	3	13								0	5	3	1	4										4	9	4								3	4	2	0
	5	0	5	2	8								0	5	3	1	2										7	8	5								3	0	2	0
	7	2	1	5	9								0	5	4	1	0										4	10	2								3	0	2	0
	9	1	3	9	6								0	5	4	1	0										6	12	8								2	0	1	0
	5	2	12	9	7								0	5	4	1	0										1	4	6								4	1	1	0
	5	0	5	2	9								0	10	4	1	0										11	6	5								4	2	1	3
	10	2	2	7	5								2	5	4	1	0										8	10	4								4	2	1	3
	4	2	4	5	11								2	5	3	1	0										8	13	4								4	2	1	3
	3	2	9	3	3								2	5	3	1	0										0	8	8								4	2	1	3
	5	1	9	10	12								2	2	3	2	0										9	7	5								0	1	2	3
	9	4	5	3	10								0	2	5	2	2										4	8	9								0	1	1	2
	11	3	1	1	4								2	2	5	2	2										8	9	9								0	2	1	2
	3	0	10	6	9								0	2	5	2	1										3	9	10								0	2	1	1
	2	1	7	2	6								3	2	5	6	1										7	5	8								0	1	1	0
	10	2	7	2	2								3	2	5	6	1										9	7	5								0	1	1	0
	4	2	4	5	11								3	2	5	6	1											9	10								3	1	1	1
	2	3	4	4	8								3	2	8	6	1											9	15								3	1	1	1
	8	1	7	6	9								1	2	10	6	1											5	5								5	2	2	1
	8	1	5	5	9								2	2	1	3	1											11	4								5	3	3	1
	9	1	2	8	9								4	2	1	1	1											7	7								5	3	4	1
	5	3	1	7	4								4	2	1	1	1											13	5								5	3	4	1
	4	4	3	9	5								4	2	1	1	1											6	4								0	3	4	1
	10	1	4	3	7								4	2	1	1	1											7	7								0	3	5	0
	3	1	4	5	11								4	2	1	1	1											7	8								1	2	5	0
	5	2	7	8	11								2	2	1	8	1											7	6								1	2	5	0
	5	1	2	4	7								2	2	1	8	1											7	2								1	2	5	1
	10	2	5	6	6								2	2	1	5	3											11	7								1	1	5	1
	6	1	10	5	10								2	2	1	5	3											8	9								1	1	5	1
	6	2	2	2	10								2	2	1	5	3											7	7								2	1	6	1
	6	3	4	2	5								2	2	1	3	3											12	7								2	1	6	1
	7	2	2	5	5								2	2	1	4	3											5	3								2	4	3	1
	7	3	4	7	5								2	2	1	4	3											10	6								2	2	2	1
	10	6	11	5	14								2	2	1	4	3											6	2								3	1	1	1
	8	3	4	5	5								0	2	1	4	2											7	4								3	1	1	1
	8	0	8	4	7								4	2	1	1	2											11	6								3	0	1	1
	1	5	4	0	1								4	2	1	4	2											4	11								3	0	1	1
	7	12	3	5	11								4	2	1	4	2											3	7								3	0	1	2
	4	7	8	4	8								4	2	0	4	4											7	9								3	0	7	5
	8	12	5	3	6								4	2	0	4	1											8	5								4	5	7	5
	9	4	3	4	11								4	2	0	1	1											4	8								3	5	5	5
	8	3	2	0	7								4	2	1	1	1											13	8								3	4	6	6
	4	11	5	4	5								3	2	1	1	1											9	11								1	1	7	6
	4	10	9	12	7								3	2	1	1	1											10	10								1	1	6	7
	7	6	1	8	6								3	0	1	1	1											4	10								1	1	5	6
	1	6	5	5	2								3	0	1	3	1											5	8								2	1	5	5
	7	7	1	8	7								3	0	1	3	1											4	7								2	1	5	7
	1	4	5	9	3								3	0	1	2	1											6	9								2	1	5	7
	6	8	7	10	10								3	0	1	2	1											9	12								2	1	5	6
	1	4	2	7	7								4	0	1	2	1											11	4								3	1	5	4
	2	5	5	3	11								4	3	1	0	1											13	12								3	1	6	4
	3	17	3	3	11								4	3	1	0	1											8	10								3	1	7	3
	9	6	6	12	6								4	3	1	0	1											8	10								3	1	1	3
	5	8	5	12	7								4	3	0	0	1											8	13								3	1	1	4
	2	9	7	7	6								4	0	0	2	1											10	9								4	1	1	3
	3	10	1	9	10								2	1	0	2	1											13	10								5	1	2	3
	4	3	4	11	4								2	1	1	2	1											8	5								5	1	2	5
	5	5	4	7	5								2	1	1	2	1											11	5								5	1	1	6
	0	4	2	4	7								2	1	1	2	1											8	10								0	1	1	7
	0	7	7	8	8								2	1	2	2	1											9	12								0	2	2	5
	2	3	6	2	2								2	1	2	1	1											10	7								0	2	5	5
	5	11	10	10	1								2	1	2	1	1											13	8								0	2	4	5
	6	6	6	12	12								2	0	2	1	1											5	11								0	2	5	6
	0	9	7	5	10								2	0	2	1	1											11	10								0	2	5	5
	2	5	1	8	8								1	0	2	1	0											3	8								0	1	5	6
	2	3	2	4	2								1	0	2	1	0											9	6								0	1	5	5
	6	5	6	9	6								1	0	2	1	5											12	4								0	1	4	5
	1	11	6	10	3								1	1	1	1	0											4	12								0	1	4	6
	6	8	6	6	6								1	1	2	0	0											7	11								0	1	5	0
	4	8	2	8	4								1	1	2	0	0											14	9								0	1	4	0
	4	6	4	11	7								1	1	2	0	0											3	8								0	1	3	0
	4	3	7	9	5								4	0	2	0	0											8	7								0	1	3	1
	9	12	2	4	1								4	0	2	1	0											11	9								0	0	3	1
	2	1	3	8	4								4	0	4	1	0											8	5								0	0	2	1
	0	8	2	6	12								4	0	4	1	0											12	10								0	0	2	1
	3	12	4	6	10								4	0	4	1	0											8	5								0	0	2	1
	3	7	2	6	6								1	0	4	2	0											8	7								1	0	2	1
	4	10	2	10	4								1	0	4	2	0											5	5								1	0	2	1
	5	5	4	6	9								1	0	4	1	5											6	4								1	0	2	1
	2	6	1	2	4								1	0	4	1	5											12	7								1	0	2	1
	7	7	3	7	8								1	0	5	1	1											9	9								1	3	1	1
	3	6	1	4	12								1	0	5	1	3											10	8								1	3	1	6
	3	4	5	7	12								2	1	5	1	3											9	9								0	3	1	6
	7	4	6	5	11								1	1	5	1	3											7	10								0	3	1	7
	7	12	4	6	2								1	1	5	1	3											8	5								1	2	1	7
	5	6	2	6	6								1	1	2	1	3											15	5								1	2	1	5
	6	3	3	8	8								5	1	2	1	3											12	11								3	4	1	6
	6	4	5	13	14								5	1	2	1	1											9	12								3	3	1	6
	9	5	3	4	9								8	1	2	1	1											9	7								3	3	2	6
	6	9	2	11	4								8	0	2	5	1											12	8								3	2	1	6
	4	5	5	6	8								8	0	2	0	8											6	6								3	2	1	3
	4	5	2	6	8								8	0	2	0	8											6	12								3	2	2	5
	8	7	2	7	3								8	0	2	0	6											10	7								3	1	2	5
	10	4	4	15	12								8	0	2	0	6											5	12								3	1	2	5
	3	4	3	6	2								9	0	2	0	6											10	11								3	1	2	5
	10	6	5	13	11								8	0	2	5	6											8	8								2	1	2	1
	6	5	3	6	2								8	0	2	5	6											4	8								2	1	2	4
	2	8	2	3	13								8	0	2	5	5											3	10								2	1	3	3
	5	9	6	15	3								8	3	4	0	5											6	6								2	1	2	5
	4	6	6	11	4								8	3	4	0	5											9	12								2	1	1	5
	5	2	3	11	3								4	3	4	0	5											3	7								1	1	1	4
	4	9	5	6	3								7	3	4	3	5											1	8								1	1	3	4
	3	12	4	2	5								5	2	4	2	5											10	7								2	1	3	4
	5	7	1	4	8								5	2	4	2	1											11	12								2	1	1	4
	6	7	1	9	13								5	3	4	5	8											4	5								3	1	1	2
	7	2	3	5	12								3	3	2	5	8											10	12								2	1	2	2
	4	4	9	9	4								3	3	2	2	8											1	8								2	2	0	2
	6	10	2	3	7								3	3	2	2	8											10	9								2	2	0	2
	5	11	5	8	6								3	3	2	2	6											5	8								2	2	0	2
	5	7	4	7	2								3	3	2	1	6											7	5								2	2	0	2
	4	5	5	8	12								3	3	0	1	6											6	7								2	2	0	3
	0	3	2	9	2								3	3	0	1	6											8	7								2	2	0	3
	4	4	7	8	6								6	2	1	1	1											10	13								2	2	2	3
	7	9	5	9	8								6	2	1	1	1											7	7								2	2	2	3
	9	6	8	8	5								6	2	1	1	1											6	8								2	1	1	3
	3	4	6	4	9								3	2	1	1	1											9	6								2	1	1	3
	10	5	2	6	10								3	2	1	1	1											8	5								1	1	1	3
	2	4	7	8	9								3	2	1	1	1											7	8								1	0	1	3
	9	9	3	9	11								3	2	1	1	1											10	8								2	0	2	3
	6	3	12	6	3								3	2	1	3	1											9	12								3	0	1	3
	8	9	7	4	10								3	2	1	8	1											8	11								3	0	1	3
	5	5	4	5	9								3	2	1	1	1											6	12								3	0	1	3
	8	4	5	13	11								2	2	1	1	6											4	3								3	0	1	3
	4	5	6	6	14								2	2	1	5	6											5	0								3	0	1	3
	5	5	7	7	5								2	2	2	1	6											2	7								3	0	0	3
	4	4	7	4	11								2	2	2	1	6											16	11								3	0	0	3
	4	13	10	11	7								2	2	2	1	6											8	8								3	0	0	3
	5	4	2	8	4								2	1	2	1	3											9	11								3	0	3	3
	7	5	9	5	0								2	1	2	1	3											10	5								3	0	3	3
	12	8	3	8	3								2	2	2	1	3											9	8								3	1	2	3
	9	6	9	5	4								1	1	2	1	4											8	8								3	1	3	3
	9	8	9	7	5								1	1	2	1	5											10	5								3	1	2	2
	4	2	8	11	6								1	1	2	5	5											7	12								2	1	2	2
	8	7	8	8	2								1	1	2	1	5											8	9								3	1	2	2
	3	7	10	10	5								1	1	2	1	5											3	13								2	1	2	3
	9	7	2	9	3								1	0	4	1	5											5	10								2	1	1	3
	7	8	7	7	8								1	0	4	1	3											7	10								1	1	2	3
	4	14	10	11	12								1	0	4	1	3											10	9								2	1	2	3
	6	2	9	7	2								2	0	1	1	3											8	12								3	1	2	2
	2	2	7	7	12								1	0	0	1	3											7	6								0	2	1	2
	7	8	9	9	6								1	0	0	1	3											5	6								0	2	2	2
	2	7	11	7	14								1	0	0	1	3											3	3								0	2	2	2
	5	5	6	7	10								0	0	0	3	3											3	11								0	2	2	2
	4	8	5	8	11								0	0	0	3	5											3	5								0	2	2	1
	11	11	9	10	12								0	0	0	3	5											5	4								3	2	2	0
	2	10	10	5	8								0	0	0	3	5											4	10								3	2	2	0
	2	5	4	6	15								4	0	0	3	5											4	12								3	2	2	0
	8	6	6	16	2								0	0	4	3	5											6	4								3	1	2	0
	5	8	8	10	10								0	0	4	3	1											7	9								3	2	1	0
	5	0	10	7	7								0	0	4	3	1											4	7								2	2	1	0
	7	8	11	10	7								0	0	4	3	1											6	2								3	2	1	0
	4	5	10	13	6								0	0	1	1	2											6	11								3	2	0	0
	7	5	9	9	7								0	0	0	1	6											7	6								2	3	0	0
	5	1	7	6	9								0	0	0	1	1											2	13								3	3	0	0
	7	1	9	8	9								1	0	0	1	1											1	4								4	0	2	1
	3	6	2	12	6								1	0	0	1	3											5	9								3	1	2	1
	10	8	11	6	7								1	0	4	1	3											6	9								3	1	2	1
	6	5	7	8	6								1	0	4	4	3											6	9								3	2	2	3
	9	6	12	6	11								1	0	2	2	3											5	9								2	2	1	3
	6	11	8	8	6								1	0	2	4	3											5	3								1	1	1	3
	4	4	7	6	11								1	0	1	4	3											6	11								1	1	1	4
	5	6	6	8	1								1	0	1	2	3											2	6								1	2	2	4
	7	9	6	8	10								4	1	1	4	3											10	6								1	2	2	4
	4	5	9	8	2								4	1	1	4	3											2	14								2	2	2	3
	3	4	3	6	9								0	1	1	1	3											5	8								1	2	2	3
	4	8	9	2	9								0	2	1	1	3											6	4								2	2	2	1
	8	1	8	10	2								0	2	1	1	3											4	8								2	2	2	1
	9	3	7	9	6								0	2	1	1	3											6	7								3	2	2	1
	6	6	7	10	7								0	2	1	1	3											5	12								3	4	2	1
	1	7	12	6	9								0	2	1	4	3											4	10								2	3	1	2
	2	12	5	11	3								0	2	1	7	3											8	10								2	2	1	2
	9	8	8	8	9								0	2	1	7	3											5	6								3	2	1	2
	4	8	11	8	9								0	1	1	3	3											6	3								3	2	1	2
	7	8	7	3	7								0	4	1	5	3											4	5								1	3	1	1
	9	10	12	10	10								0	4	2	4	3											4	5								1	2	1	1
	4	9	7	2	8								0	4	2	4	3											9	5								1	2	1	1
	5	1	0	11	4								2	2	2	0	3											3	10								1	2	2	1
	5	9	2	9	4								2	2	2	2	3											6	7								0	0	2	0
	4	7	1	6	7								0	2	2	2	3											2	9								0	0	2	0
	4	13	8	4	12								0	2	2	2	4											2	6								2	0	1	2
	5	10	11	5	4								2	2	2	5	4											2	11								2	0	1	2
	4	8	9	11	6								2	4	2	5	4											3	5								2	0	2	2
	5	5	5	9	13								2	4	2	0	4											4	11								2	1	2	2
	2	2	6	14	0								0	4	2	0	4											4	14								2	1	1	2
	6	11	4	6	6								0	4	2	0	4											8	3								3	1	1	2
	4	7	7	6	7								0	4	4	4	4											5	7								3	1	1	2
	6	5	12	3	7								0	4	4	4	1											7	9								2	1	0	2
	5	9	9	7	4								0	2	4	6	2											6	12								2	1	0	2
	8	11	4	11	16								0	2	0	3	4											6	9								3	1	0	2
	4	7	5	8	6								0	2	0	3	4											3	6								3	0	0	3
	8	7	5	8	17								0	2	0	3	2												13								3	0	1	3
	2	8	5	15	12								0	2	0	1	4												8								3	0	1	2
	7	2	9	8	3								0	3	0	1	4												7								1	0	1	2
	6	10	7	12	3								0	2	0	2	4												8								1	1	1	2
	5	9	7	7	7								0	2	0	2	4												1								2	2	2	2
	7	8	10	8	5								0	1	0	2	4												6								2	1	2	1
	4	6	5	4	6								0	4	0	2	4												10								2	0	2	1
	8	7	7	9	9								0	5	0	2	3												7								0	0	2	1
	4	0	6	2	14								0	5	0	2	3												12								0	0	2	3
	8	10	8	12	10								0	4	2	0	6												8								0	0	1	5
	10	0	6	7	3								0	4	2	0	6												6								0	0	1	5
	10	3	9	6	10								0	4	0	0	6												6								0	0	2	5
	4	3	6	3	6								0	4	0	0	6												8								0	3	1	5
	6	2	10	15	12								0	4	0	3	6												8								0	3	1	4
	8	7	6	8	12								1	6	0	5	4												7									3	1	4
	3	5	7	3	6								1	6	0	5	4												15									3	1	3
	2	3	4	7	11								1	6	0	5	4												10									3	2	3
	3	2	6	9	3								1	5	2	2	4												7									3	2	2
	7	4	11	9	8								1	5	2	3	4												3									2	2	2
	7	12	10	8	14								1	5	0	3	4												9									2	2	3
	11	11	12	1	12								1	5	0	1	4												6									2	2	3
	3	4	11	0	16								1	5	0	1	4												9									2	5	0
	5	11	2	5	2								1	5	0	1	3												9									2	3	0
	8	5	6	5	8								1	5	2	2	3												13									2	3	1
	7	3	13	8	7								1	5	0	2	3												9									2	2	2
	5	7	7	10	7								1	5	0	2	3												11									2	2	2
	2	6	7	11	1								2	5	0	3	3												3									2	2	2
	6	4	9	7	12								2	5	0	3	3												9									2	1	2
	5	2	8	9	9								2	1	0	3	3												9									2	1	3
	5	8	6	14	13								5	1	0	3	4												7									2	1	3
	11	3	12	10	8								5	1	2	2	4												11									2	1	3
	10	3	7	2	7								3	1	2	5	4												9									2	1	3
	7	16	7	4	11								3	1	2	6	4												4									2	1	2
	6	3	8	5	10								3	1	2	1	4												10									2	1	3
	7	5	12	12	8								3	1	0	1	4												10									2	3	3
	4	5	8	7	10								1	1	0	3	4												8									3	1	3
	3	1	6	9	8								1	1	0	3	4												6									1	1	4
	5	4	8	2	9								1	1	1	1	5												12									1	0	4
	0	0	10	5	6								2	1	1	1	5												10									1	0	4
	2	3	8	12	4								2	0	1	1	5												7									1	0	5
	0	8	6	3	6								2	0	1	5	5												6									1	0	5
	0	5	8	9	5								2	0	1	1	5												3									1	0	4
	2	3	8	8	11								2	0	1	1	1												11									1	0	4
	0	10	5	6	7								2	0	1	1	1												10									1	1	4
	3	3	10	6	12								2	0	1	1	1												5									3	1	3
	4	7	5	13	4								2	2	1	1	1												4									3	1	3
	6	7	5	12	8								2	2	1	0	1												7									2	1	3
	5	9	4	9	12								2	2	1	0	1												5									2	1	4
	1	9	8	7	13								0	2	1	1	1												7									2	3	4
	1	2	10	7	8								0	2	1	1	1												11									0	3	3
	1	7	7	11	7								0	2	1	1	1												7									0	3	2
	6	1	9	5	5								0	2	1	1	1												3									0	3	4
	0	6	5	10	6								0	2	1	1	1												12									0	1	4
	1	11	3	3	11								0	2	0	1	5												4									1	3	4
	3	5	5	10	3								0	2	0	1	5												9									1	3	4
	6	3	9	3	11								0	2	0	1	1												1									1	0	4
	1	7	6	5	14								0	2	0	1	1												7									0	0	4
	6	5	8	10	9								0	2	0	1	1												5									1	0	0
	5	13	10	10	8								0	2	0	1	1												5									1	0	2
	2	3	7	7	10								0	4	0	1	1												5									1	1	2
	7	1	11	5	8								0	4	0	1	1												7									1	1	2
	2	3	5	5	6								3	4	2	1	1												4									3	1	2
	3	0	8	2	7								3	2	2	1	1												3									2	1	2
		5	12	9	4								0	2	2	0	4												7									2	1	2
		3	12	4	12								0	0	2	0	4												3									2	1	1
		3	7	6	11								0	0	0	0	4												7									2	1	1
		0	3	14	5								0	0	0	0	4												2									2	1	1
		11	15	5	7								0	0	2	0	4												9									2	1	1
		4	1	7	10								1	0	2	0	0												1									2	1	1
		9	3	9	3								1	0	2	0	0												4									2	0	1
		4	10	13	9								1	0	2	0	0												0									2	0	1
		4	7	7	7								1	0	2	0	1												3									2		1
		6	8	14	12								1	0	2	0	1												4									3		0
		4	10	2	6								1	0	2	2	1												4									3		3
		0	1	13	12								1	0	2	4	1												6									1		3
		2	10	17	5								1	0	0	4	1												4									2		4
		5	8	13	6								1	1	0	2	1												5									1		4
		9	2	4	8								1	1	0	1	1												3									1		4
		5	10	11	3								0	1	0	1	1												3									2		4
		2	3	13	5								0	1	0	0	1												1									2		2
		7	4	1	12								0	1	3	2	1												2									2		2
		13	8	3	8								0	1	3	2	1												7									2		1
		7	4	5	10								0	1	3	0	1												5									2		1
		0	7	15	15								0	1	3	0	1												7									1		1
		5	7	12	13								0	1	3	1	1												8									1		1
		13	6	10	14								0	1	3	1	2												4									2		1
		1	12	9	12								0	1	2	1	2												1									3		1
		2	3	13	1								0	1	2	1	2												12									4		1
		4	7	3	8								2	1	2	1	2												12									4		2
		4	2	8	9								2	1	2	1	2												3									4		2
		12	2	5	7								0	1	0	0	2												4									4		3
		9	12	8	8								0	1	0	0	2												4									4		2
		4	3	7	8								2	1	0	1	2												6									3		2
		1	0	1	8								2	1	0	1	2												7									3		3
		5	9	5	3								2	1	0	1	2												5									1		3
		15	10	4	12								0	0	0	1	2												4									1		3
		3	14	8	7								0	1	0	1	3												4									2		3
		7	10	3	10								0	1	0	2	3												6									3		2
		7	6	6	10								0	1	0	2	3												5									2		3
		7	8	3	12								2	1	0	2	3												8									2		3
		6	0	9	7								2	2	2	2	3												10									2		3
		5	0	0	4								2	2	2	1	2												6									2		1
		11	5	2	6								2	0	2	1	2												6									1		1
		15	6	10	12								0	0	2	1	2												2									1		1
		3	0	16	12								0	0	2	1	2												11									0		1
		2	2	6	18								0	0	2	1	2												5									0		1
		5	0	12	11								0	0	2	1	2												5									0		1
		2	11	10	3								0	0	4	1	2												7									1		1
		9	1	16	12								0	0	4	1	2												7									1		1
		7	8	5	5								0	0	4	2	2												4									1		1
		1	15	4	9								0	0	3	2	10												5									1		1
		3	11	7	12								0	0	3	1	10												7									0		2
		5	2	11	6								0	0	3	6	7												6											2
		2	0	10	7								0	0	3	6	7												1											1
		6	11	11	9								0	1	3	6	7												3											1
		1	4	2	4								0	1	2	4	7												7											2
		3	11	13	12								0	1	0	3	7												6											0
		9	10	3	12								0	1	0	3	7												7											1
		10	1	6	8								2	1	0	5	2												3											1
		4	3	3	13								2	1	2	5	2												3											1
		5	8	15	6								2	1	2	5	2												2											1
		9	7	5	6								2	0	2	2	2																							1
		4	6	13	12								2	0	2	2	2																							2
		7	2	2	8								2	0	2	2	0
		2	4	9	11								2	0	2	11	0
		12	8	9	9								2	0	1	10	0
		1	13	3	7								2	0	1	5	0
		2	10	7	12								2	0	1	6	0
		4	6	7	7								2	0	1	4	0
		10	8	8	7								2	0	1	4	0
		5	1	8	10								2	0	1	0	0
		10	9	11	1								2	0	1	0	0
		3	9	7	6								0	0	1	0	0
		1	6	12	12								0	0	1	0	0
		2	10	10	10								0	0	1	0	1
		3	17	12	4								0	0	1	0	1
		9	6	10	15								0	0	1	0	1
		3	5	9	13								0	1	1	0	1
		6	7	6	9								0	1	0	0	1
		4	3	4	8								0	1	0	0	1
		5	8	9	11								0	1	3	0	1
		4	8	6	8								0	2	3	0	1
		7	6	3	7								0	2	1	0	1
		6	7	13	8								0	2	3	0	1
		2	8	5	12								0	2	3	0	2
		10	7	12	7								0	2	3	0	2
		9	7	6	9								0	2	3	1	2
		6	8	10	7								0	2	7	1	2
		2	9	8	11								0	4	7	1	2
		9	9	2	6								0	4	4	1	2
		10	8	9	6								0	4	7	0	2
		3	3	13	11								1	1	7	2	2
		8	5	7	11								1	1	7	2	2
		8	2	4	0								1	1	5	2	2
		2	8	7	11								1	1	5	2	2
		8	8	5	12								1	0	5	1	3
		10	8	2	11								10	0	7	2	5
		6	9	2	5								7	4	7	2	5
		7	8	4	9								7	4	3	2	5
		8	6	7	9								7	2	3	2	5
		7	11	7	7								3	2	3	3	5
		6	8	9	11								5	2	4	3	0
		2	5	9	10								4	2	4	3	0
		4	8	9	10								4	2	4	1	0
		3	10	5	10								4	1	3	1	0
		7	9	10	3								4	1	3	0	0
		5	0	12	10								4	1	1	0	0
		0	8	15	12								6	1	1	0	0
		4	12	10	6								6	1	1	0	0
		11	5	7	11								6	1	1	1	0
		8	9	8	7								5	1	3	1	0
		5	1	7	1								5	1	3	1	0
		4	11	3	1								1	1	3	3	0
		8	11	12	6								1	1	3	3	2
		5	2	11	7								1	1	3	2	2
		8	10	5	8								1	1	3	6	2
		11	13	11	8								1	1	4	6	2
		1	9	6	11								1	1	4	6	2
		0	10	3	8								1	1	4	3	2
		8	12	15	15								1	1	4	2	2
		5	4	4	4								1	1	4	2	2
		0	9	1	11								1	4	4	6	2
		5	4	4	6								1	4	4	0	0
		9	6	4	10								5	3	1	0	0
		13	4	8	5								5	0	1	1	0
		4	7	12	8								5	0	1	1	1
		11	2	10	11								5	0	1	0	1
		4	1	3	6								5	0	2	1	1
		8	4	11	12								1	0	1	1	1
		10	6	3	4								1	0	1	1	3
		6	5	14	2								5	0	1	1	3
		1	5	2	8								3	0	1	1	3
		9	10	4	2								3	0	1	1	3
		7	12	10	10								3	0	1	1	3
		14	6	12	11								0	0	6	1	3
		0	5	8	8								0	2	5	1	3
		6	5	11	12								0	2	5	1	1
		10	10	6	10								0	2	4	1	1
		7	6	4	7								2	0	4	2	1
		5	8	4	1								2	0	3	2	1
		8	8	6	14								2	0	3	2	1
		9	5	6	7								2	2	1	2	1
		3	10	10	5								2	0	1	2	3
		10	9	4	7								2	0	1	1	3
		11	8	11	9								2	0	1	1	3
		1	8	5	9								2	0	2	1	3
		7	4	13	13								2	0	3	1	6
		8	12	5	8								2	1	0	1	6
		3	9	9	6								2	1	0	1	6
		11	8	15	2								3	1	0	3	6
		2	8	13	7								3	1	0	4	6
		8	12	9	12								4	1	2	4	1
		3	2	12	5								4	1	2	1	1
		11	7	5	9								4	1	1	1	1
		8	2	5	9								4	1	1	1	1
		7	2	6	5								1	1	1	1	1
		3	13	7	5								1	1	1	1	1
		1	8	7	11								1	1	1	1	1
		12	8	9	5								1	1	1	3	1
		11	6	8	7								1	1	1	3	1
		10	12	7	8								1	1	1	3	1
		3	5	9	9								1	1	1	5	4
		3	3	9	7								0	1	1	5	4
		5	7	12	7								1	1	1	7	4
		6	11	16	10								1	1	1	7	1
		2	10	6	7								1	1	1	3	1
		1	6	15	8								1	1	1	3	1
		3	8	7	11								1	1	1	1	1
		7	8	2	10								4	1	1	1	1
		1	9	8	11								4	1	1	0	0
		6	13	8	5								4	1	1	1	0
		3	6	6	9								4	1	1	1	0
		8	11	7	6								4	1	0	6	0
		8	9	7	8								1	1	0	6	0
		3	7	3	7								0	1	0	3	3
		11	7	7	4								0	1	0	3	3
		9	9	14	15								0	1	0	3	3
		6	9	14	9								0	1	0	3	1
		5	4	9	11								2	1	0	2	1
		2	8	6	7								0	1	0	2	1
		5	6	10	3								0	1	0	6	1
		12	8	7	7								0	1	0	6	1
		8	10	7	5								1	1	0	6	1
		8	8	10	5								1	1	0	6	1
		6	8	12	9								1	1	3	3	2
		6	2	4	8								1	1	3	3	2
		8	10	14	11								1	1	4	1	2
		10	13	10	11								1	1	4	1	2
		3	12	11	6								1	1	4	1	2
		8	13	11	5								1	1	0	1	2
		3	4	4	9								1	1	0	1	2
		10	11	4	10								1	1	0	1	2
		4	2	9	14								1	1	2	1	2
		2	9	1	7								1	1	2	1	2
		6	8	11	2								1	1	1	1	2
		8	4	12	8								1	1	1	1	2
		10	11	8	10								1	0	1	3	2
		10	8	8	5								1	2	1	3	2
		10	7	10	8								1	2	1	3	1
		5	4	13	6								1	2	1	0	1
		3	9	7	11								2	2	4	0	2
		10	6	7	6								2	3	4	1	3
		1	8	7	9								4	3	4	1	2
		5	9	6	15								0	3	4	1	2
		6	9	7	7								0	3	5	1	2
		8	8	2	9								6	3	5	4	2
		3	11	11	7								6	0	5	4	2
		7	11	10	9								6	0	5	4	2
		9	1	6	10								1	0	5	4	2
		9	1	3	11								2	0	0	4	2
		4	5	10	13								2	0	0	2	2
		9	6	10	5								2	0	0	2	2
		7	6	7	9								2	0	4	2	2
		9	4	5	14								2	0	4	2	1
		9	5	3	11								2	0	4	1	5
		6	1	9	11								2	2	5	1	5
		4	3	12	5								2	2	5	2	5
		11	3	6	7								2	2	5	2	5
		11	6	8	7								2	2	0	2	3
		10	6	14	5								4	2	0	2	5
		6	1	7	7								1	0	0	1	5
		5	7	6	12								1	0	2	1	5
		1	2	9	10								1	0	2	1	2
		6	2	13	14								1	0	4	0	2
		7	11	12	8								1	0	5	0	1
		5	7	3	6								9	0	5	2	1
		3	3	12	7								5	0	5	2	7
		7	5	10	4								5	0	2	1	7
		4	13	0	12								5	0	2	0	7
		4	10	6	11								5	0	1	0	2
		7	11	5	8								5	0	1	0	2
		1	7	10	11								5	0	1	1	2
		2	12	13	10								3	0	1	1	2
		8	6	8	13								3	0	1	1	2
		6	5	2	8								4	0	1	1	2
		9	7	7	7								5	0	1	1	2
		4	6	13	16								3	0	1	1	2
		2	5	9	11								3	0	1	1	1
		0	9	5	6								3	0	1	1	1
		8	3	7	3								0	0	1	1	1
		9	9	4	7								0	0	1	1	1
		2	5	10	9								0	0	1	1	1
		3	4	1	7								0	0	1	1	1
		11	8	12	10								1	0	8	1	1
		9	7	5	6								1	0	1	1	2
		7	9	7	10								1	0	6	1	2
		2	3	10	0								1	0	6	1	1
		0	8	12	3								1	0	6	1	1
		9	4	6	7								1	0	8	1	1
		5	7	11	8								1	0	1	1	1
		6	9	10	13								1	0	5	1	1
		4	8	8	7								0	0	3	1	1
		7	8	11	8								0	0	1	6	0
		10	10	10	0								0	0	1	2	0
		3	8	13	0								0	0	3	6	1
		6	5	4	4								0	0	3	6	1
		13	8	2	11								0	0	3	6	1
		9	7	8	10								1	0	3	6	1
		6	9	6	8								1	0	3	4	1
		5	10	12	7								1	0	2	2	1
		1	11	4	12								1	0	4	2	1
		9	8	6	6								1	0	4	2	1
		6	11	8	6								1	0	1	2	1
		4	12	5	6								1	0	1	2	1
		7	10	8	10								3	0	1	2	1
		6	9	12	1								3	2	1	2	1
		2	5	3	8								5	2	1	3	1
		1	5	6	3								5	2	1	4	1
		3	5	6	8								5	2	1	4	1
		1	10	6	8								7	2	1	0	1
		11	12	8	14								7	2	1	3	1
		4	5	14	7								7	2	1	3	1
		6	5	12	13								9	2	4	3	1
		9	7	6	8								9	2	4	0	1
		5	3	13	10								9	2	4	3	1
		4	3	9	13								9	1	4	3	1
		3	10	7	11								9	1	4	3	1
		1	3	10	7								9	1	1	3	2
		2	8	7	0								9	2	1	0	2
		9	8	10	9								9	2	7	0	2
		8	6	9	9								9	3	7	0	2
		6	12	12	11								9	3	1	0	2
		10	9	8	13								9	3	1	0	2
		6	9	5	11								9	2	1	0	2
		9	8	13	9								6	2	1	0	2
		4	6	7	8								6	2	1	0	2
		7	4	7	4								6	1	1	0	2
		5	10	12	5								8	1	1	0	2
		2	13	12	8								8	1	4	1	5
		1	13	4	8								8	1	4	1	5
		3	11	9	5								8	2	1	1	1
		2	11	5	10								8	2	1	0	1
		2	4	1	10								8	2	5	0	1
		1	7	8	16								9	2	5	0	1
		8	7	10	12								9	2	7	0	1
		4	5	9	8								9	2	7	6	2
		7	9	8	8								9	1	6	3	2
		10	0	4	6								9	1	3	3	2
		4	10	14	9								9	1	3	3	2
		5	3	3	7								9	1	3	3	2
		10	6	11	11								9	1	5	3	2
		5	6	4	13								9	1	4	3	2
		4	12	6	6								1	1	5	3	2
		7	6	6	7								1	1	7	3	2
		6	10	7	9								1	1	7	0	2
		5	5	9	9								1	1	7	0	5
		5	0	9	13								1	1	7	0	2
		10	12	1	9								1	1	7	0	2
		8	7	4	11								1	1	7	0	2
		2	6	4	1								1	1	0	0	2
		7	7	3	12								1	1	3	0	3
		7	6	4	12								3	1	3	0	3
		4	5	5	8								3	1	3	0	3
		1	12	8	9								3	0	3	0	3
		10	6	10	9								3	0	4	0	3
		8	6	9	1								3	0	1	1	3
		4	6	5	8								3	0	6	1	3
		5	8	11	8								7	0	1	1	3
		5	12	8	9								7	3	3	1	3
		7	5	6	5								7	3	3	2	3
		6	12	10	8								7	3	1	0	3
		8	5	4	2								7	0	2	0	3
		5	7	8	4								7	0	2	0	3
		7	8	8	10								7	3	2	0	1
		3	8	5	11								6	3	0	0	1
		4	7	8	8								6	3	0	0	2
		2	10	13	2								6	3	0	0	3
		7	9	10	9								6	3	0	7	3
		10	6	10	9								6	0	0	7	3
		6	9	7	8								2	0	0	7	3
		3	6	7	6								1	0	2	4	3
		9	9	10	12								2	0	2	4	1
		5	3	11	4								2	0	2	4	1
		7	13	4	9								2	0	2	0	2
		8	10	7	8								2	0	3	4	2
		6	5	12	5								2	1	0	2	2
		0	8	0	4								2	1	0	2	2
		8	9	1	6								2	1	0	2	3
		7	9	7	11								2	1	0	2	3
		6	12	9	6								0	1	0	0	3
		3	1	7	9								0	1	0	0	3
		6	5	7	7								2	1	3	0	3
		7	4	5	5								2	7	3	0	3
		4	8	11	11								2	7	3	0	3
		5	4	7	10								2	7	3	0	3
		10	2	8	6								2	5	3	0	1
		11	9	9	12								2	5	0	0	1
		8	10	3	13								2	5	0	0	1
		1	7	3	4								2	5	0	1	2
		5	11	11	6								2	5	0	3	2
		6	10	13	7								2	7	0	3	2
		4	5	3	7								2	5	2	3	2
		8	8	6	11								2	7	2	3	2
		3	10	9	10								6	3	2	0	2
		8	5	8	11								6	4	2	0	3
		6	10	4	12								5	4	5	0	3
		10	13	6	12								5	3	5	0	3
		8	9	14	13								5	3	4	0	1
		5	7	9	5								5	3	4	0	1
		8	7	2	11								5	3	3	0	1
		8	3	4	0								5	3	3	0	1
		5	6	11	4								5	3	5	0	2
		6	2	6	3								5	3	5	0	2
		5	7	7	15								0	3	5	0	2
		6	10	13	5								1	3	5	0	1
		9	9	10	5								1	3	5	0	1
		6	6	9	7								1	1	5	0	1
		12	0	13	9								1	1	5	0	1
		7	11	8	5								1	1	1	0	2
		5	9	12	9								0	3	1	0	1
		7	7	13	9								0	3	1	0	1
		3	6	6	3								0	3	1	0	1
		6	6	7	11								0	3	3	0	1
		9	6	10	5								1	4	3	0	1
		12	10	7	11								1	4	2	0	1
		5	5	11	5								0	4	2	0	1
		9	9	8	8								0	4	2	0	1
		7	12	2	10								0	4	2	0	1
		9	11	7	12								0	4	2	4	1
		3	11	9	6								0	4	2	4	1
		12	6	9	8								0	4	1	4	1
		9	8	9	6								0	4	1	3	1
		8	10	7	11								0	4	1	3	1
		1	6	8	9								0	1	1	3	1
		6	8	13	7								0	1	1	3	5
		4	9	9	8								0	1	1	3	5
		6	10	4	9								0	1	1	3	1
		9	7	6	6								0	1	1	0	1
		8	8	6	6								0	1	2	0	1
		5	5	7	13								0	1	1	0	1
		12	9	5	10								0	1	1	0	3
		4	4	4	6								0	7	1	0	3
		8	9	10	11								0	7	1	0	3
		10	7	10	8								0	6	1	3	3
		7	0	10	8								0	3	1	3	3
		9	7	5	6								5	1	1	4	0
		5	0	7	8								1	1	1	0	0
		9	10	8	9								1	1	1	0	0
		5	5	7	10								1	1	1	0	0
		10	8	7	11								1	1	1	4	0
		6	8	11	9								1	1	1	4	0
		8	3	5	7								1	0	1	5	0
		8	12	2	12								1	1	1	5	1
		13	3	11	9								1	1	1	5	1
		12	1	11	9								1	1	1	7	1
		13	3	5	9								1	1	1	7	1
		13	4	8	3								1	1	1	0	1
		4	11	9	5								1	0	1	4	1
		6	7	10	9								1	0	1	4	1
		1	6	10	8								1	0	1	4	1
		8	9	5	9								1	0	1	4	1
		6	8	1	5								1	0	1	10	1
		2	10	5	9								1	0	1	10	1
		6	9	8	8								1	3	1	10	1
		4	9	8	6								5	0	1	10	1
		6	7	8	8								5	0	1	10	1
		1	5	8	6								5	0	1	10	1
		11	9	4	3								5	0	1	10	1
		7	9	8	3								5	0	0	10	1
		2	6	6	7								5	0	0	10	0
		9	5	10	5								2	2	0	10	0
		9	2	7	9								2	2	0	7	0
		8	7	9	11								2	5	7	7	0
		10	7	5	5								2	3	7	6	0
		4	5	10	3								4	1	7	9	0
		8	5	6	5								4	1	7	8	0
		7	12	7	7								4	1	1	6	0
		8	12	6	11								4	1	1	6	0
		8	3	8	9								4	0	1	6	0
		4	3	5	10								4	0	1	4	0
		15	9	8	7								5	0	1	7	0
		13	10	8	10								5	0	1	7	0
		9	6	4	11								5	0	1	10	0
		5	9	6	10								4	0	0	4	0
		8	2	9	8								4	0	0	4	0
		1	6	7	5								4	5	0	4	0
		7	7	8	10								4	5	0	4	0
		6	7	5	4								4	4	0	4	0
		13	4	9	4								4	2	0	4	0
		3	9	4	7								4	2	0	4	0
		7	7	7	6								5	2	0	4	0
		7	6	8	3								5	2	0	4	0
		7	9	12	4								5	2	1	5	0
		8	12	5	10								5	2	1	1	0
		9	6	9	8								5	1	1	2	0
		8	9	3	9								5	1	1	3	0
		9	5	9	6								5	1	2	3	0
		10	11	9	13								5	1	2	3	0
		9	10	12	8								2	1	2	1	0
		8	9	12	3								2	1	3	1	0
		9	2	11	6								2	6	1	1	0
		10	7	1	4								2	6	0	1	0
		1	7	12	2								2	3	0	1	0
		5	9	8	6								2	3	0	1	0
		9	9	10	5								2	3	0	1	0
		12	10	8	7								2	3	0	1	0
		5	4	5	9								2	3	0	1	0
		2	9	14	12								2	1	0	2	1
		9	11	6	10								2	1	0	2	1
		3	6	6	11								3	1	2	2	2
		4	9	12	12								3	1	4	2	2
		9	11	16	12								3	1	1	2	2
		4	8	12	14								3	1	1	0	2
		12	6	9	9								3	1	1	0	0
		3	10	10	6								3	1	2	0	0
		7	6	6	5								3	1	0	0	0
		8	2	8	8								3	1	0	0	0
		9	8	10	5								3	1	1	0	0
		7	8	8	7								3	1	0	0	0
		5	11	1	11								6	1	1	0	0
		3	5	9	8								1	1	1	0	0
		6	0	7	3								1	1	1	0	0
		8	7	11	10								1	1	1	0	3
		11	9	10	9								1	1	1	0	3
		8	5	11	4								0	1	2	0	3
		8	9	11	11								2	1	2	1	3
		14	12	7	8								2	1	2	0	1
		7	1	7	5								2	1	2	0	1
		8	9	8	3								2	1	1	0	1
		6	7	11	10								2	1	1	0	1
		8	12	8	12								5	1	1	0	2
		5	9	6	11								5	1	1	0	2
		5	7	8	8								6	1	1	0	2
		7	9	9	8								6	1	1	0	4
		9	5	10	11								6	1	1	0	4
		6	8	8	7								6	1	1	0	4
		10	6	4	7								6	1	2	1	3
		11	6	12	9								6	1	3	0	3
		2	8	9	12								6	4	3	0	2
		7	5	4	5								6	1	3	0	2
		6	13	13	9								6	1	4	0	2
		8	6	13	3								3	1	3	0	2
		10	14	9	7								3	3	3	0	2
		5	9	9	7								2	3	3	0	2
		2	10	6	5								2	8	3	0	2
		12	7	2	5								3	5	3	0	2
		10	8	10	9								3	5	5	0	2
		4	5	6	8								6	5	5	0	2
		9	4	7	9								6	5	5	0	2
		7	11	13	6								4	5	2	0	1
		7	9	6	10								6	5	2	0	1
		4	12	10	9								6	3	2	2	1
		9	6	8	9								6	3	2	0	1
		7	7	7	10								4	3	2	0	1
		6	5	10	9								4	3	2	4	0
		7	8	7	3								7	3	2	4	0
		6	9	8	12								7	3	7	4	0
		9	13	2	8								7	3	7	4	0
		9	3	10	9								7	6	7	7	1
		15	10	7	5								9	3	7	7	1
		8	10	12	13								9	3	5	7	1
		8	2	10	4								9	1	5	7	1
		1	8	10	9								9	1	0	7	1
		3	11	5	9								9	1	0	3	1
		4	1	4	7								11	1	0	3	0
		9	2	8	7								11	1	0	3	1
		4	6	8	7								11	1	0	1	1
		14	11	14	7								11	3	0	1	2
		11	5	7	4								11	3	1	1	2
		7	9	7	7								2	2	2	1	2
		8	3	5	6								2	0	0	3	2
		8	11	1	8								2	0	0	3	2
		6	4	5	9								2	2	0	0	1
		11	9	7	15								2	2	1	0	1
		4	3	11	6								2	3	1	5	1
		12	6	6	5								2	3	0	2	1
		11	4	11	9								2	3	0	2	1
		5	5	13	10								2	2	0	2	0
		10	12	12	6								7	0	3	2	0
		13	10	6	2								7	0	3	2	2
		8	1	5	9								7	0	3	9	2
		11	6	3	11								7	4	3	9	2
		5	1	5	5								9	3	2	4	2
		14	5	13	10								7	3	1	4	2
		5	8	2	12								7	3	1	4	2
		6	11	4	5								7	3	1	4	2
		6	9	6	6								7	3	1	4	1
		4	6	6	11								7	3	3	4	1
		8	11	12	8								9	5	3	6	1
		11	11	6	11								4	5	3	6	1
		0	6	6	5								0	5	2	6	1
		12	13	8	6								0	5	2	9	1
		9	11	12	6								10	5	1	7	1
		4	7	14	11								7	3	1	5	1
		9	7	8	9								7	3	1	5	1
		8	7	15	7								7	3	1	10	1
		6	3	6	9								7	3	3	6	1
		6	7	10	8								4	3	3	6	1
		5	5	8	14								4	3	5	6	3
		14	8	13	11								4	4	5	6	3
		9	8	11	11								4	1	1	6	3
		12	9	11	8								4	1	3	6	3
		9	6	6	6								10	1	3	4	3
		6	9	5	12								10	1	3	4	3
		5	7	9	4								10	1	3	4	3
		6	10	5	9								10	1	3	4	3
		5	6	4	8								2	1	5	4	4
		9	7	7	4								2	1	7	4	4
		9	6	8	9								2	7	1	6	3
		9	6	7	4								2	7	1	6	3
		10	1	13	5								2	7	1	4	3
		4	3	8	9								7	7	1	9	3
		7	5	11	8								4	7	1	9	3
		9	10	3	7								6	5	1	4	3
		5	11	8	4								6	1	1	4	3
		7	6	8	9								6	1	6	5	3
		3	7	7	5								6	1	6	5	3
		7	10	12	11								6	1	6	4	3
		10	12	10	5								6	0	6	4	3
		10	9	10	7								6	0	5	4	3
		10	8	6	6								5	0	0	4	3
		7	5	13	6								7	0	0	4	3
		7	10	8	6								7	1	0	4	3
		9	7	7	3								7	1	0	4	5
		5	11	3	10								8	2	0	4	5
		6	7	13	9								2	2	0	4	2
		2	7	3	10								2	4	1	4	2
		13	5	9	6								2	4	1	7	2
		9	8	14	8								2	4	1	3	3
		9	16	9	6								4	4	1	3	3
		2	10	7	9								4	2	1	3	3
		14	4	6	4								4	1	1	3	7
		14	8	7	4								4	1	1	4	2
		9	8	14	7								4	1	1	4	2
		9	13	7	1								4	1	1	4	2
		11	5	6	7								4	1	1	4	2
		9	3	7	5								4	0	1	4	2
		9	5	3	12								7	0	5	4	2
		11	11	6	9								7	2	5	4	2
		9	2	10	13								7	2	5	8	2
		12	1	5	9								5	3	5	4	11
		11	10	7	9								5	4	5	3	10
		6	5	14	8								5	4	5	1	10
		5	5	13	5								5	4	5	1	7
		3	11	11	7								5	3	5	1	7
		6	4	5	11								5	5	5	0	7
		4	4	8	10								5	7	5	0	7
		4	9	4	8								5	7	5	1	7
		7	8	14	10								6	7	5	2	3
		9	6	12	6								6	7	7	2	3
		6	11	7	12								6	5	4	2	3
		7	6	10	5								6	0	5	2	3
		14	9	6	11								6	0	5	2	3
		14	16	5	7								6	0	5	3	1
		8	9	12	6								6	0	5	2	1
		5	4	17	8								7	0	5	2	1
		8	10	5	10								7	1	3	2	1
		10	4	13	5								7	1	0	6	5
		6	10	11	6								3	1	4	6	5
		13	9	8	11								3	1	4	8	5
		10	6	6	9								3	1	4	3	5
		5	8	5	10								1	1	4	2	2
		8	7	11	8								1	2	4	2	2
		3	12	9	7								1	2	2	2	2
		9	8	10	8								1	2	2	4	2
		1	6	10	9								1	2	1	4	2
		10	8	12	7								1	1	0	6	2
		10	10	8	1								3	2	0	6	2
		8	7	9	6								3	2	0	1	2
		7	11	16	0								6	2	0	2	2
		11	6	6	1								3	1	4	2	4
		12	10	1	7								3	1	4	2	4
		10	6	10	3								3	1	2	2	4
		11	8	6	6								3	1	2	2	4
		11	4	7	3								8	1	2	2	4
		15	7	9	3								8	1	1	2	4
		11	8	1	9								8	3	1	2	4
		15	11	8	4								8	5	1	6	4
		12	8	3	3								6	3	1	6	0
		11	1	8	4								6	1	3	6	0
		12	7	12	7								6	0	3	4	0
		2	10	6	9								6	0	2	2	0
		17	9	8	10								6	0	2	2	0
		10	11	6	6								6	1	2	3	0
		10	8	10	3								6	1	2	1	0
		10	10	10	10								6	1	2	1	0
		5	12	14	4								6	1	2	2	0
		3	9	10	5								6	1	2	2	0
		5	12	9	10								6	1	0	2	0
		5	10	8	9								6	1	0	2	2
		11	6	9	2								2	1	0	2	1
		11	7	6	1								2	1	0	2	0
		6	5	5	7								2	1	0	2	0
		10	8	8	7								2	1	1	2	0
		7	11	7	3								6	1	1	2	0
		9	8	11	8								5	1	1	2	0
		17	9	13	6								1	1	1	2	0
		10	6	13	7								4	1	1	2	0
		11	8	9	5								4	1	1	2	0
		13	14	9	3								1	1	1	2	0
		13	5	11	10								1	1	0	2	1
		6	6	6	2								1	1	0	0	1
		7	9	7	3								3	1	1	2	1
		8	14	6	3								3	1	1	2	0
		9	10	13	6								2	1	1	2	0
		12	9	11	7								2	1	1	2	0
		9	3	7	3								2	1	1	2	0
		4	7	9	6								1	1	1	2	0
		7	11	5	6								1	1	1	2	0
		6	10	11	5								1	1	1	2	0
		3	9	9	5								1	1	1	2	0
		10	11	9	4								1	1	1	2	0
		14	6	3	1								5	1	1	2	0
		9	13	6	10								4	1	2	2	0
		5	17	8	9								4	1	2	2	0
		5	7	7	7								2	1	1	2	0
		5	0	2	3								2	1	1	4	0
		2	10	8	4								3	5	1	4	0
		8	6	7	4								3	5	1	3	0
		8	11	7	3								3	5	1	5	0
		5	12	13	9								3	5	1	7	0
		9	8	9	11								8	5	1	7	0
		11	7	9	8								8	5	6	7	2
		3	11	6	6								8	5	2	3	2
		11	6	10	9								8	5	9	3	0
		7	12	4	8								8	5	4	3	0
		4	5	9	4								8	5	6	3	0
		9	13	14	8								8	0	6	3	0
		8	11	9	4								8	1	4	3	0
		10	7	19	3								8	1	4	3	0
		7	7	7	6								6	1	0	3	0
		6	3	6	10								5	1	0	4	0
		9	9	12	8								5	1	0	3	0
		6	10	11	7								5	5	0	7	0
		11	10	9	7								1	5	0	7	2
		8	11	4	3								5	5	0	7	2
		5	11	9	3								5	5	0	7	2
		13	9	2	1								5	3	0	8	2
		9	13	12	1								1	3	0	4	2
		8	10	8	4								1	3	0	4	2
		6	6	3	5								1	3	0	4	2
		11	6	7	2								1	3	0	4	0
		4	11	11	6								1	3	1	4	0
		10	10	5	5								1	3	0	4	0
		7	9	9	3								1	3	0	4	0
		4	8	15	4								1	3	0	4	0
		14	7	9	2								1	3	0	4	1
		7	12	5	5								1	3	0	4	1
		11	12	12	7								1	1	0	4	1
		4	10	11	3								0	0	0	4	1
		5	10	12	1								0	0	0	4	1
		3	10	10	8								0	0	0	4	2
		11	11	7	2								0	0	1	4	2
		4	8	15	5								0	0	1	4	2
		6	8	15	3								0	0	1	4	2
		10	3	5	11								1	0	0	4	2
		1	9	4	5								1	0	2	4	1
		5	7	7	12								1	0	1	4	1
		8	7	2	7								1	0	0	4	1
		3	8	4	12								1	0	0	4	1
		5	7	6	2								0	0	0	9	1
		3	13	5	7								0	0	3	9	2
		7	7	7	2								0	1	3	7	2
		3	11	9	1								0	1	3	7	2
		2	14	4	10								0	1	3	7	2
		6	8	9	4								0	1	3	4	1
		6	14	12	2								0	5	3	4	1
		5	9	12	3								1	5	1	4	1
		9	11	8	17								1	4	1	4	2
		11	7	8	4								1	4	1	4	2
		4	7	10	9								1	4	1	4	1
		8	7	10	11								2	1	1	4	3
		10	11	13	7								2	1	1	4	3
		4	12	11	7								2	1	0	9	1
		1	7	15	2								3	1	0	7	1
		8	8	13	3								3	1	0	7	1
		7	11	12	6								2	0	0	7	1
		9	6	11	4								0	0	0	9	1
		5	14	8	6								0	0	0	7	2
		6	7	3	9								0	0	0	7	2
		7	4	6	8								0	0	0	7	2
		8	9	12	5								0	0	0	7	2
		4	13	12	9								0	0	0	4	2
		9	9	13	3								0	0	0	4	2
		5	7	10	9								0	6	0	1	2
		5	9	15	3								1	6	0	5	4
		11	15	10	7								1	6	0	5	4
		8	8	9	13								1	1	0	5	4
		8	9	7	10								1	0	0	5	4
		8	9	7	7								1	0	0	5	3
		3	8	10	6								1	0	0	4	3
		2	5	11	2								1	1	0	4	3
		6	9	10	9								1	2	0	4	3
		5	14	7	10								1	2	0	4	3
		10	5	10	7								2	1	0	4	3
		1	9	17	6								4	9	0	3	3
		1	11	11	12								4	3	0	4	3
		7	7	15	2								4	3	0	4	3
		4	7	7	4								4	3	0	4	6
		7	12	8	12								3	3	6	4	3
		6	7	4	9								3	0	1	4	3
		3	9	10	4								4	1	0	4	3
		3	9	10	3								4	1	0	4	3
		6	10	13	2								4	1	3	5	3
		4	4	4	3								9	1	3	5	3
		4	9	11	3								9	1	1	8	3
		10	11	5	3								4	1	1	8	3
		10	3	8	8								5	1	1	8	3
		8	5	11	4								5	1	1	10	3
		2	10	13	10								3	1	1	4	3
		2	9	4	6								3	1	1	4	3
		4	2	7	1								3	1	7	5	3
		6	11	2	4								3	1	7	5	3
		3	13	10	6								3	1	7	5	3
		6	13	9	5								3	1	7	5	3
		7	10	9	8								0	1	7	6	3
		3	8	5	5								0	1	4	6	3
		1	7	7	10								0	1	4	6	3
		5	2	7	7								0	1	0	6	3
		7	7	6	10								0	1	1	6	3
		0	7	4	6								0	1	1	8	2
		4	4	6	6								0	1	1	8	2
		5	16	10	5								0	1	1	6	1
		3	4	6	1								0	1	1	6	1
		5	11	3	2								0	1	1	6	1
		8	3	5	12								0	1	1	6	1
		4	10	1	8								0	2	2	6	1
		4	10	3	6								0	2	2	4	1
		6	8	0	9								0	1	2	6	1
		0	8	1	5								1	1	2	6	1
		0	10	4	7								1	1	0	6	1
		2	7	0	8								1	1	0	6	1
		3	11	7	0								1	1	0	6	1
		8	6	12	2								1	1	0	6	1
		5	10	11	0								1	1	0	6	1
		5	1	4	9								0	1	0	6	1
		5	1	3	5								0	1	2	6	1
		7	10	5	8								0	1	2	6	1
		1	8	1	3								0	1	2	6	1
		6	8	5	6								0	1	2	6	1
		6	7	10	3								1	0	2	6	1
		6	10	6	3								1	0	2	6	1
		3	5	7	6								1	0	7	7	0
		2	7	7	8								1	0	7	7	2
		2	5	3	2								1	0	7	4	2
		5	5	6	9								1	2	7	4	2
		2	11	10	10								1	2	4	4	2
		3	9	6	10								1	2	4	10	2
		5	9	1	4								0	0	3	10	2
		0	10	7	0								0	6	3	10	2
		4	8	0	9								0	3	3	10	0
		2	11	7	7								0	3	4	6	0
		3	6	5	2								0	3	1	6	0
		6	7	2	10								0	3	1	8	0
		7	3	10	1								0	3	1	8	1
		5	8	5	8								0	3	1	8	1
		7	10	3	7								0	3	1	6	1
		7	8	5	2								0	1	1	6	1
		7	12	2	10								0	1	1	6	1
		4	7	2	3								0	0	4	5	1
		0	9	7	6								0	4	4	5	0
		4	11	7	2								0	4	4	5	0
		6	9	6	7								2	4	1	7	0
		6	4	8	2								2	1	6	4	0
		9	10	9	1								2	1	6	10	1
		1	10	3	4								2	1	4	10	1
		2	5	12	3								2	1	4	4	1
		6	1	5	2								2	3	2	6	1
		7	7	2	9								1	3	0	6	1
		1	17	6	8								7	3	0	6	1
		7	6	7	1								7	3	0	6	0
		7	13	3	1								6	3	3	6	0
		9	10	2	3								6	3	3	7	0
		7	8	3	0								6	1	3	7	0
		1	6	5	6								6	1	0	5	2
		3	10	9	7								2	1	0	5	2
		3	5	7	8								2	5	0	5	2
		5	6	4	5								4	1	0	5	2
		1	5	1	4								4	1	0	5	1
		5	7	9	2								4	1	0	10	1
		5	10	4	8								4	1	0	10	1
		1	2	2	8								4	1	0	10	1
		5	10	7	12								4	1	0	10	1
		4	7	8	7								3	1	0	5	1
		4	11	5	7								6	2	0	5	1
		3	9	5	1								6	2	0	5	0
		1	11	7	3								6	2	0	5	1
		7	8	2	3								6	2	0	7	1
		11	9	6	4								6	2	0	3	1
		4	6	5	7								6	2	0	6	1
		4	8	10	4								6	2	0	6	1
		2	13	4	7								5	2	0	2	1
		7	8	4	3								5	2	0	2	0
		1	5	3	3								5	2	0	10	0
		5	8	4	2								5	0	0	6	0
		9	14	8	4								5	0	0	6	0
		6	11	2	7								5	2	0	6	0
		1	10	0	4								1	2	0	6	0
		6	9	6	4								1	2	0	6	1
		2	11	6	0								1	2	0	6	1
		6	11	7	7								1	1	0	6	1
		7	9	2	3								1	0	0	9	1
		7	13	5	7								1	0	0	7	1
		7	4	6	7								1	0	0	7	1
		0	13	12	3								2	0	0	4	1
		9	7	10	6								2	0	0	4	1
		4	7	9	5								1	0	0	5	1
		2	12	5	5								1	0	0	5	1
		6	8	7	9								1	0	7	6	1
		6	7	8	5								1	0	7	6	1
		0	9	3	0								1	0	7	8	1
		7	10	3	6								1	0	2	7	2
		6	16	10	6								3	0	2	7	2
		1	6	2	3								3	0	2	7	2
		7	6	4	2								3	0	2	7	2
		7	13	5	6								3	0	2	7	2
		2	11	5	1								7	0	2	1	2
		4	12	3	3								7	0	2	1	2
		6	10	6	4								1	0	7	1	2
		8	10	2	8								1	0	3	1	2
		6	10	10	4								1	1	3	1	2
		8	9	7	1								1	0	3	6	2
		10	0	1	1								0	0	3	6	3
		9	5	4	1								0	0	3	5	3
		6	6	0	4								0	0	3	5	3
		5	6	3	6								0	0	3	5	3
		8	11	3	5								0	0	3	5	3
		5	6	7	5								0	0	3	5	3
		3	8	4	1								1	0	1	5	3
		10	12	3	9								1	1	1	8	3
		6	10	4	7								1	1	1	9	3
		4	6	2	6								3	1	1	9	3
		9	6	6	5								3	1	1	9	3
		11	5	9	6								3	1	1	6	3
		5	4	5	8								1	1	0	6	3
		4	5	7	8								1	1	0	8	3
		5	8	8	4								1	1	0	11	3
		6	4	7	0								1	1	0	10	4
		7	4	10	3								1	1	0	10	4
		4	6	3	7								1	1	3	10	4
		10	7	4	7								1	1	3	4	4
		9	9	3	3								1	1	3	4	4
		10	8	6	3								1	1	3	4	4
		10	2	5	4								1	0	4	6	4
		10	6	13	3								1	0	1	6	3
		9	0	3	4								1	0	1	6	3
		6	8	10	7								1	0	1	6	3
		2	5	8	3								0	0	1	6	3
		1	3	7	7								0	0	1	5	3
		2	5	4	4								0	0	1	5	3
		0	11	9	3								0	0	1	5	2
		12	6	10	6								0	0	1	5	2
		4	5	10	8								0	0	1	5	1
		8	6	7	7								0	0	1	5	1
		17	4	3	8								0	0	1	6	1
		12	10	3	7								1	0	4	5	1
		1	8	8	2								1	0	4	5	2
		5	10	4	2								1	0	3	5	3
		9	3	10	6								0	0	3	5	3
		13	7	6	7								1	0	0	0	3
		8	3	4	2								1	5	0	0	3
		13	1	3	8								1	5	0	0	3
		5	1	5	7								1	5	4	0	3
		11	7	4	2								1	6	4	0	3
		7	4	1	4								5	1	4	0	3
		7	6	5	4								5	1	4	0	3
		11	6	7	3								2	1	4	0	3
		8	5	1	12								2	1	4	0	3
		8	5	7	7								1	1	6	0	3
		1	6	0	9								5	0	6	0	1
		6	6	4	6								5	0	6	0	1
		12	7	9	8								5	0	6	0	1
		13	2	5	1								6	1	4	0	1
		7	4	3	7								6	1	4	0	1
		6	4	3	2								6	1	10	0	1
		11	6	8	4								6	1	10	0	1
		9	7	3	5								6	1	10	0	1
		13	11	3	2								6	1	10	3	1
		1	10	6	0								7	1	10	1	1
		6	6	1	10								2	1	5	0	1
		6	6	6	4								2	1	5	0	1
		4	1	8	1								3	1	5	1	1
		5	3	9	3								3	1	2	2	1
		10	2	6	3								3	4	2	2	1
		9	7	4	8								3	4	2	3	1
		0	7	5	6								3	4	6	1	1
		8	7	5	5								3	4	2	1	1
		5	2	8	8								3	2	2	1	1
		2	4	1	10								3	7	2	1	3
		4	4	8	6								3	7	7	4	1
		10	2	2	2								3	4	7	4	0
		3	5	6	6								3	4	0	4	0
		9	5	6	6								3	4	0	4	0
		3	3	3	2								3	2	0	0	0
		4	13	3	1								2	4	4	0	0
		7	2	4	7								2	4	4	6	0
		1	4	9	7								0	4	4	6	0
		8	5	8	5								0	4	4	6	1
		6	5	2	0								0	3	4	3	1
		3	2	10	0								2	3	5	3	1
		7	7	6	8								2	3	5	3	3
		4	8	6	6								2	0	10	3	2
		2	2	8	0								4	0	10	0	1
		11	9	6	1								4	0	9	6	1
		6	8	7	5								4	0	9	1	1
		6	6	10	5								4	1	10	1	1
		15	4	2	3								4	1	10	1	1
		8	6	9	4								4	5	10	1	1
		6	6	7	11								4	3	7	3	1
		9	6	6	0								4	3	7	3	1
		10	5	2	2								2	3	7	1	1
		13	1	5	0								2	3	7	1	1
		10	5	2	10								2	1	7	1	1
		8	2	14	6								2	0	4	1	1
		4	1	5	1								2	0	4	1	1
		9	5	6	3								2	0	6	1	1
		5	5	11	4								2	0	6	1	1
		2	4	2	4								2	4	6	0	1
		8	9	4	3								5	5	6	0	1
		9	9	6	8								0	5	6	0	1
		7	4	10	4								5	5	6	0	0
		1	0	0	5								5	5	6	0	0
		8	7	9	6								5	5	6	2	0
		7	3	7	6								5	5	6	2	2
		8	5	4	6								5	3	2	2	1
		4	9	10	12								3	3	2	2	1
		7	7	4	8								3	3	2	2	1
		8	6	5	7								3	2	2	2	1
		6	6	5	3								3	6	5	2	1
		4	10	8	5								3	6	5	2	1
		11	5	0	2								3	6	5	2	0
		9	8	1	2								3	1	5	2	0
		6	9	8	5								3	1	5	2	0
		10	0	4	7								3	1	5	2	0
		6	3	6	9								3	6	5	0	1
		5	6	9	5								3	6	5	2	1
		10	8	6	4								6	6	4	1	1
		7	2	7	4								6	6	1	3	2
		7	7	10	4								6	4	6	2	2
		13	8	3	7								12	4	6	2	2
		8	3	3	8								5	4	6	0	2
		3	9	0	3								2	0	5	0	1
		11	3	4	9								2	0	5	0	1
		0	4	6	14								2	0	5	0	1
		9	7	7	7								2	3	6	0	1
		7	1	6	4								2	3	6	0	1
		10	4	7	10								4	3	6	1	1
		4	6	8	10								2	3	9	1	1
		10	4	8	11								2	3	8	1	1
		8	6	1	13								2	1	8	1	1
		3	4	7	13								2	1	8	5	1
		5	8	4	7								8	1	8	5	1
		0	3	7	7								8	1	8	5	1
		1	10	7	8								8	7	6	1	1
		10	2	6	7								4	7	6	1	1
		6	3	3	6								4	2	6	1	1
		10	3	6	7								4	2	7	1	1
		9	1	8	9								4	2	7	1	2
		5	2	3	12								4	2	7	1	2
		1	7	1	10								4	0	7	0	2
		11	3	8	5								4	2	7	0	2
		7	13	8	9								5	2	8	0	2
		2	4	7	7								5	2	8	3	1
		5	4	6	8								5	2	8	3	1
		3	1	3	5								4	3	8	3	1
		4	12	6	11								4	4	8	3	1
		7	10	7	12								4	4	6	3	1
		5	5	1	8								3	4	6	3	1
		10	10	7	7								3	4	4	3	1
		7	1	11	8								6	4	4	3	1
		6	7	6	5								6	4	4	3	1
		7	9	10	11								8	2	4	6	1
		5	9	1	11								3	2	7	6	1
		6	4	9	10								3	2	7	6	1
		3	5	0	7								3	6	7	2	2
		0	8	8	10								4	4	7	2	2
		7	12	8	9								4	4	7	0	2
		5	7	9	12								4	4	7	0	2
		6	3	11	7								4	4	7		2
		8	11	5	6								4	4	7		2
		5	9	6	4								8	4	7		2
		7	6	4	4								9	3	7		1
		11	6	7	5								9	3	11		4
		10	4	2	10								9	3	10		2
		4	3	8	9								2	1	10		0
		13	5	4	8								2	1	10		0
		3	5	7	12								2	1	4		1
		9	10	1	6								4	1	4		1
		3	10	8	9								4	1	4		1
		12	10	3	10								4	1	1		1
		8	3	14	6								4	1	1		0
		12	4	11	7								4	1	8		2
		0	8	7	4								0	1	8		2
		5	9	11	11								0	3	8		2
		9	2	7	5								0	3	8		1
		9	7	4	13								0	3	11		1
		2	11	11	10								0	3	11		1
		6	9	0	5								0	0	11		1
		5	10	7	12								0	3	7		1
		11	10	9	9								0	4	5		0
		5	8	9	7								0	6	3		0
		2	9	5	6								0	6	4		0
		5	3	6	4								0	6	4		0
		5	2	9	9								0	6	3		0
		5	9	10	5								0	6	8		0
		4	10	4	7								0	6	8		0
		10	8	8	7								0	6	8		0
		2	12	9	11								0	6	8		0
		6	6	2	10								0	4	3		0
		7	1	2	3								0	4	3		0
		8	9	3	7								0	4	5		4
		4	11	9	8								0	4	5		4
		12	8	6	7								0	4	5		4
		4	6	9	5								0	2	5		4
		8	11	7	6								0	2	5		4
		3	4	4	8								0	2	4		4
		8	7	5	5								0	2	4		4
		7	8	8	8								0	2	4		4
		7	10	2	9								0	2	4		4
		6	7	5	6								0	2	4		4
		8	10	10	4								0	2	4		0
		6	11	3	7								0	2	5		0
		2	1	5	6								2	2	5		0
		5	5	1	5								2	11	1		0
		4	0	6	11								2	8	2		4
		4	7	1	7								2	8	2		4
		7	7	4	6								2	8	7		4
		4	1	3	6								2	8	6		4
		11	10	8	4								2	8	2		4
		6	12	6	14								2	8	2		4
		6	9	8	11								2	2	2		4
		6	5	10	12								4	2	2		4
		9	9	8	16								4	2	2		4
		7	3	7	9								4	0	2		0
		7	1	0	6								4	0	5		0
		9	9	1	5								4	7	5		0
		4	7	7	6								4	9	5		0
		10	7	4	6								4	9	5		0
		4	6	7	8								4	9	5		0
		9	7	4	8								4	8	1		0
		10	7	7	12								4	8	1		3
		11	9	8	8								4	8	1		3
		7	9	5	5								4	8	1		3
		4	10	5	11								4	8	2		1
		12	7	2	8								5	10	2		1
		8	8	2	10								5	10	2		3
		12	3	3	4								5	4	3		3
		5	10	12	5								5	4	1		3
		5	2	0	9								2	4	1		3
		8	3	7	10								2	10	1		4
		3	6	6	6								2	10	1		4
		6	7	5	8								2	2	1		4
		5	5	6	11								2	2	1		4
		8	11	6	4								2	2	1		4
		2	9	7	12								2	2	1		4
		3	8	11	8								2	2	1		4
		5	9	7	10								2	2	1		4
		11	9	7	9								2	2	1		0
		6	8	9	14								2	2	1		0
		6	6	7	2								2	2	1		0
		3	2	3	5								4	2	1		0
		11	4	5	13								4	2	1		0
		5	6	9	13								8	2	1		0
		2	5	6	6								5	2	1		3
		11	11	10	10								5	7	6		3
		8	9	4	6								5	4	6		0
		3	2	8	8								3	4	6		0
		3	9	12	7								3	0	6		0
		6	11	7	3								3	0	6		0
		10	4	7	6								5	0	6		0
		4	10	5	10								6	0	6		0
		8	4	9	4								6	0	5		4
		4	8	5	6								6	0	5		4
		3	4	3	9								3	0	5		4
		6	10	7	8								3	0	5		4
		8	2	0	8								8	4	5		1
		6	5	7	10								6	4	5		1
		4	12	4	7								4	4	5		1
		2	3	7	10								4	4	2		1
		3	0	6	7								4	4	2		9
		10	2	7	9								1	4	2		9
		6	11	5	7								1	4	2		5
		5	4	4	9								1	4	2		5
		12	4	2	8								1	4	2		5
		7	4	7	5								1	4	1		5
		10	12	4	6								1	4	2		5
		6	5	3	5								1	4	3		5
		5	7	8	7								1	4	1		5
		6	8	7	8								1	4	1		5
		4	10	7	2								1	4	1		7
		4	8	10	9								1	4	1		7
		11	7	12	6								1	4	1		4
		4	6	5	8								1	4	1		1
		9	10	7	3								1	4	1		1
		9	7	3	14								1	7	1		3
		9	4	7	13								1	6	1		3
		8	0	7	5								1	6	1		3
		4	7	3	6								1	5	1		3
		5	2	9	5								1	5	1		3
		2	9	7	6								4	6	1		3
		4	8	12	8								4	6	1		3
		0	11	11	1								4	6	1		3
		4	7	11	12								4	6	1		3
		2	12	5	12								4	6	1		3
		6	4	7	3								5	6	6		3
		7	0	11	7								5	6	6		3
		1	2	9	5								5	4	2		3
		3	7	8	7								5	2	2		3
		7	6	6	0								5	2	2		3
		9	9	12	5								5	4	1		3
		7	5	9	6								5	4	1		3
		4	7	10	4								5	4	1		3
		6	4	7	11								1	6	1		5
		7	5	8	9								3	6	1		5
		4	9	8	6								5	5	1		5
		5	8	11	10								5	5	1		5
		9	6	7	7								5	5	1		5
		9	11	3	7								5	5	1		5
		8	4	3	7								3	5	1		5
		7	9	10	2								3	5	1		5
		4	2	8	1								3	5	1		5
		5	4	9	4								2	8	1		5
		6	8	11	4								2	8	1		6
		10	11	6	9								5	8	1		6
		5	8	11	8								5	8	1		6
		4	8	10	8								5	8	2		6
		5	0	14	8								5	8	2		2
		5	5	12	4								10	6	2		2
		5	7	9	9								10	2	2		3
		4	10	7	6								10	5	2		3
		3	2	8	11								10	5	2		3
		4	3	11	10								2	5	2		3
		6	6	10	13								2	5	1		3
		5	8	4	4								2	6	1		3
		13	12	11	9								2	0	1		5
		11	4	10	11								2	4	1		5
		7	13	11	10								2	4	1		5
		3	9	11	8								2	4	2		5
		4	12	1	9								2	1	2		2
		7	4	12	3								1	7	2		2
		7	8	7	10								1	6	2		2
		11	9	7	9								1	6	2		2
		7	2	9	3								1	6	2		2
		7	3	9	13								1	10	2		2
		11	6	13	10								1	5	2		2
		10	5	8	8								1	5	2		4
		4	8	9	8								1	5	2		3
		3	6	10	5								0	5	3		7
		15	9	5	8								0	5	8		4
		12	10	10	8								0	8	8		5
		10	13	11	9								2	5	8		5
		13	11	9	6								2	5	8		5
		2	7	13	9								0	5	8		5
		4	9	8	6								3	5	8		5
		8	9	10	9								3	5	0		5
		8	11	11	6								3	5	0		2
		2	6	8	5								1	5	0		7
		6	2	9	7								1	5	0		7
		5	0	4	6								2	5	0		7
		8	7	7	9								2	6	0		7
		9	11	2	5								0	6	0		7
		12	5	13	10								0	6	0		2
		5	12	11	9								0	6	0		2
		6	2	7	4								0	6	3		2
		8	3	5	7								0	6	2		4
		7	13	9	4								0	7	2		4
		5	11	8	5								0	7	2		4
		9	3	10	11								0	5	2		5
		2	4	4	9								0	4	3		5
		7	9	7	11								0	1	3		5
		7	8	6	6								0	1	3		5
		9	7	7	8								1	4	3		5
		3	3	12	12								0	4	3		4
		4	1	9	8								0	4	2		4
		10	8	3	3								1	1	2		4
		3	7	9	9								1	6	2		4
		12	12	6	8								6	6	2		4
		8	3	5	7								6	6	2		9
		5	5	6	9								6	6	2		3
		7	12	7	9								4	7	2		3
		6	1	8	8								4	5	2		3
		7	7	7	12								4	5	2		3
		12	5	6	6								8	5	2		3
		8	7	10	9								9	5	2		3
		5	10	5	10								2	3	0		3
		5	9	9	6								2	3	3		3
		12	3	9	12								2	3	3		5
		6	8	5	3								2	3	3		5
		11	10	8	9								2	3	3		9
		17	11	11	9								2	3	3		9
		7	13	9	15								2	3	3		9
		6	8	7	8								5	3	3		9
		4	6	4	7								5	6	3		9
		8	4	10	14								5	6	3		6
		7	6	7	13								5	6	3		6
		10	9	10	8								5	9	3		6
		4	6	7	5								5	9	3		6
		10	8	9	7								5	9	0		6
		6	7	7	9								2	9	0		6
		10	5	4	5								2	9	0		3
		10	3	10	6								1	8	0		3
		9	6	11	9								1	8	2		3
		12	5	8	4								1	8	2		5
		11	9	13	11								1	8	2		5
		9	10	10	4								1	8	2		5
		5	9	9	8								1	8	2		5
		9	2	6	6								1	6	2		5
		10	6	5	9								1	6	2		6
		6	10	6	5								1	6	0		6
		4	3	10	9								1	6	1		6
		6	11	10	11								1	6	1		6
		8	2	11	9								1	6	1		4
		5	4	7	11								1	6	1		4
		11	6	10	9								3	4	2		4
		8	4	12	11								3	3	2		4
		1	11	10	10								4	3	2		8
		13	5	11	13								4	3	2		3
		8	6	8	10								4	8	2		3
		7	5	10	9								4	8	2		3
		9	8	7	11								4	8	0		3
		9	12	12	7								4	8	0		3
		4	4	7	7								4	8	0		3
		7	11	7	5								4	7	2		3
		13	6	0	12								4	7	0		3
		3	9	15	8								1	7	0		3
		5	4	3	9								1	7	0		4
		7	4	6	11								1	2	0		4
		10	4	12	13								1	2	0		4
		9	9	12	11								1	2	0		4
		5	3	7	9								1	2	0		4
		7	8	10	9								8	2	0		4
		5	3	11	5								8	2	0		2
		9	8	12	9									7	0		2
		6	4	11	5									7	0		2
		4	9	8	8									7	0		2
		5	8	5	5									8	0		3
		7	4	4	7									8	0		2
		8	7	10	10									8	0		2
		13	10	9	5									6	0		2
		6	3	10	6									6	0		2
		17	10	7	7									6	0		2
		6	3	3	7									6	0		2
		13	12	4	7									6	0		2
		7	4	4	9									6	1		2
		10	7	3	6									6	1		2
		7	2	9	8									3	1		2
		5	9	8	12									3	0		2
		6	6	9	10									3	0		2
		8	3	13	5									5	0		2
		7	11	3	9									5	0		2
		8	7	8	5									2	0		2
		9	7	6	7									5	0		2
		7	5	6	9									5	0		2
		5	8	7	9									5	0		2
		5	5	8	10									5	0		4
		9	10	12	14									5	0		4
		10	0	10	11									5	0		4
		8	1	12	10									1	0		4
		10	3	7	7									1	0		4
		1	9	6	10									1	0		4
		10	4	7	8									1	0		8
		6	10	7	11									3	0		4
		5	11	7	10									3	0		4
		5	7	6	11									3	0		4
		7	5	6	6									3	0		4
		7	6	7	12									3	0		4
		6	8	8	11									3	0		8
		7	0	9	11									3	0		3
		8	9	11	12									2	0		3
		9	5	8	7									2	2		3
		4	2	8	8									2	3		3
		9	2	13	8									2	3		5
		7	10	11	3									2	3		5
		2	6	13	11									7	3		5
		5	8	1	10									7	3		5
		7	6	5	11									7	3		6
		9	8	3	11									7	3		6
		4	8	12	7									7	2		6
		5	5	6	5									7	2		6
[truncated: 1,303 more rows]

## Sheet: Fig. 2
Fig,2b	left				right				Fig,2b	left	p-value				Fig. 2c						Fig. 2d					Fig. 2d	p-value			Fig. 2e																	Fig.2f
	WT	LmnaKO	LBDKO		WT	LmnaKO	LBDKO									WT	LmnaKO	LBDKO				WT	LmnaKO	LBDKO							20 nm	40 nm	60 nm	80 nm	100 nm	20 nm	40 nm	60 nm	80 nm	100 nm	20 nm	40 nm	60 nm	80 nm	100 nm			WT	WT
	0.522663	0.269385	0.617455		0.00463147	0.0438075	0.00356992			Summary	p-value					1	2	2				19	20	24			Summary	p-value			WT	WT	WT	WT	WT	LmnaKO	LmnaKO	LmnaKO	LmnaKO	LmnaKO	LBDKO	LBDKO	LBDKO	LBDKO	LBDKO
	0.543313	0.532671	0.618119		0.00732696	0.0282833	0.000724536		WT vs. LmnaKO	**	0.0022					2	2	2				22	25	14		WT vs. LmnaKO	*	0.0242323			4	5	4	1	2	4	6	5	1	5	0	4	3	7	6			<160 nm	>160 nm
	0.468185	0.325835	0.547204		0.00432145	0.038747	0.0011967		WT vs. LBDKO	**	0.0072					2	2	2				32	22	21		WT vs. LBDKO	*	0.0295369			2	6	1	2	6	8	6	8	2	7	5	8	6	3	0			5	2
	0.46083	0.456007	0.582675		0.00352131	0.025845	0.000982256		LmnaKO vs. LBDKO	****	<0.0001					3	2	2				22	17	16		LmnaKO vs. LBDKO	n.s.	0.867974			2	4	6	8	6	8	7	6	12	4	3	6	4	7	0			6	6
	0.514075	0.382074	0.660728		0.018867	0.03699	0.00425874									3	2	2				26	11	23							5	4	1	2	6	4	7	5	2	5	4	2	5	7	4			1	6
	0.288064	0.248294	0.561365		0.0350081	0.0259124	0.011955									3	1	2				24	24	20							4	2	3	2	2	6	12	7	10	10	1	7	6	6	5			2	4
	0.214002	0.379697	0.178638		0.0268389	0.0489875	0.0101957		Fig,2b	right	p-value					3	1	2				13	14	14							5	6	0	9	1	1	6	13	2	7	5	1	7	2	4			2	1
	0.054952	0.330319	0.616189		0.0183486	0.0178216	0.00613654									2	1	1				12	18	19							3	3	11	1	2	4	12	5	5	8	4	4	4	2	6			3	6
	0.434244	0.079127	0.690582		0.00922085	0.00303022	0.00113798			Summary	p-value					2	1	1				26	15	17							6	3	3	6	2	5	1	6	5	4	1	9	7	4	4			3	4
	0.609269	0.204507	0.747217		0.00775151	0.000115276	0.00133563		WT vs. LmnaKO	****	<0.0001					2	1	1				22	17	23							3	7	6	3	6	6	8	5	2	2	2	0	10	6	2			3	2
	0.642533	0.094797	0.536073		0.0218704	0.00710782	0.000167204		WT vs. LBDKO	****	<0.0001					2	1	1				20	17	25							6	6	5	1	3	3	3	7	7	0	1	6	7	4	6			1	1
	0.261586	0.137297	0.615907		0.0129745	0.000593674	0.00866816		LmnaKO vs. LBDKO	n.s.	>0.9999					3	1	1				20	17	15							2	6	1	4	3	3	4	10	4	7	2	4	7	1	5			5	2
	0.491867	0.194899	0.669383		0.0357588	0.00309797	0.00112976									0	1	1				22	22	16							3	6	5	2	4	9	7	6	0	8	4	4	6	4	9			3	4
	0.500154	0.071226	0.538923		0.0242544	0.0022554	0.00100689									0	1	1				27		18							2	3	5	3	4	5	5	3	6	8	1	4	9	3	4			5	4
	0.504954	0.050579	0.580682		0.00305207	0.00310031	0.000102493									0	1	1				28		15							4	6	6	5	2	3	6	6	0	7	2	3	1	4	3			6	6
	0.50211	0.054163	0.467022		0.0271752	0.0118351	0.00357198									0	1	1													7	2	5	6	1	4	5	4	8	2	3	7	6	7	7			5	2
	0.470057	0.409838	0.634489		0.0054076	0.00502135	0.00691667									0	1	1													3	6	2	3	7	7	7	6	9	3	4	4	0	6	4			4	1
	0.524536	0.553969	0.547786		0.0187971	0.00204578	0.00100653									0	1	0													3	5	5	4	3	6	5	5	6	6	2	7	4	7	1			2	2
	0.563931	0.668645	0.62879		0.0295343	0.00223429	0.00401912									1	1	3													3	8	1	5	6	5	7	5	8	4	3	5	2	3	2			3	6
	0.450747	0.542148	0.571047		0.0263633	0.003399	0.0130509									1	2	3													3	4	3	3	3	7	7	6	5	3	4	4	7	0	2			5	3
	0.643969	0.536397	0.540853		0.0255969	0.0113446	0.0110467									1	2	2													6	2	6	4	5	4	6	5	7	6	1	3	1	3	8			6	8
	0.546103	0.357768	0.658903		0.0264249	0.00144024	0.0070024									2	2	2													3	5	5	5	7	6	5	4	3	7	4	0	11	6	3			5	0
	0.611051	0.416893	0.549355		0.020295	0.000334272	0.00449116									2	3	2													5	9	9	4	6	0	3	7	2	4	3	4	0	3	4			2	2
	0.488542	0.380803	0.594135		0.00437746	0.0037431	0.00118682									2	1	2													2	2	8	3	5	4	4	8	3	8	2	4	8	3	8			2	5
	0.520446	0.51066	0.740898		0.0361295	0.00165423	0.00224805									2	1	2													4	6	5	5	0	5	8	8	3	2	2	6	4	2	2			6	11
	0.557722	0.61087	0.726677		0.0454577	0.00251151	0.00442798									2	1	2													6	0	2	3	2	5	9	8	5	8	4	5	4	4	2			0	4
	0.51707	0.501317	0.765085		0.0279027	0.00351807	0.0166613									3	1	2													7	7	6	4	6	5	6	5	3	9	0	4	5	4	1			2	2
	0.612507	0.569293	0.538471		0.0306428	0.00200801	0.000894585									3	1	2													6	6	4	5	0	6	9	8	8	7	5	4	4	3	7			5	7
	0.476571	0.386339	0.700485		0.0575366	0.00799543	0.0106825									3	1	2													5	2	5	4	0	1	4	6	10	3	3	3	1	3	4			3	9
	0.527375	0.703438	0.623898		0.079446	0.00238066	0.00248281									3	1	2													1	5	0	1	1	2	5	7	4	8	2	1	7	3	6			7	1
	0.582537	0.523819	0.596911		0.0322783	0.00359676	0.0302046									3	1	2													7	5	4	5	3	2	14	9	6	6	4	2	1	6	5			3	2
	0.58678	0.318979	0.574572		0.0395372	0.000697331	2.90866e-05									3	1	2													1	3	6	6	8	3	4	7	3	6	6	6	3	2	3			6	5
	0.778384	0.512775	0.745527		0.0523195	0.00397872	0.00709605									3	1	1													5	6	3	6	0	3	4	6	4	6	4	4	4	5	4			3	6
	0.678657	0.447714	0.682332		0.0889322	0.00131339	0.0127186									3	1	1													9	9	6	4	2	2	4	2	4	11	3	8	6	3	1			2	6
	0.698482	0.48752			0.0631346	0.00459283	0.00224078									4	1	1													6	3	5	5	9	3	8	2	8	7	3	4	8	6	4			3	3
	0.68064				0.0474853	0.0473303	0.0137746									4	1	3													3	6	5	4	1	2	6	5	0	7	5	1	8	3	7			3	6
					0.0211381	0.0347094	0.000738668									5	1	3													2	3	2	5	3	0	5	6	9	5	3	3	7	3	4			2	6
					0.0122655	0.0416613	0.0196291									4	1	3													2	2	6	1	2	8	7	5	4	6	17	2	6	8	2			0	3
					0.0193589	0.030096	2.95831e-05									4	1	3													1	0	7	4	3	1	7	6	6	5	13	4	4	6	5			1	1
					0.0168755	0.0448514	0.0039158									4	1	3													2	1	3	2	1	3	7	9	5	4	7	3	6	4	2			2	6
					0.0217669	0.0473545	0.00947317									4	1	3													6	10	4	10	5	1	2	8	6	7	8	7	5	4	5			3	4
					0.0341004	0.0456219	0.000399698									5	1	2													3	2	3	3	6	5	6	9	5	9	9	7	2	6	4			4	6
					0.0181952	0.0473419	0.00460427									5	2	2													4	4	3	3	4	3	5	7	10	5	2	7	1	3	2			6	5
					0.0206997	0.00625814	0.00684699									5	2	1													6	8	5	8	2	4	3	8	9	5	14	6	7	4	3			0	6
					0.0122431	0.00628952	0.000596132									4	2	1													2	6	3	6	4	5	1	10	7	0	2	3	4	0	6			2	5
					0.0116776	0.0117657	2.79823e-05									4	2	1													2	4	6	7	5	4	10	2	9	6	1	1	6	5	2			7	2
					0.0228047	0.00356756	0.0142988									4	2	1													4	0	6	5	4	4	1	7	9	5	4	3	4	3	2			1	2
					0.019937	0.0086123	0.00657602									5	2	1													5	2	4	6	2	3	4	7	2	7	6	4	8	6	2			9	3
					0.0268319	0.00644933	0.0154699									6	2	2													7	7	3	5	7	5	9	5	3	4	12	4	1	0	4			7	6
					0.0302552	0.00663786	0.00516738									4	2	2													5	4	3	4	6	1	10	9	4	12	9	7	3	4	1			2	6
					0.00665693	0.0128545	0.0110021									3	2	2													3	1	4	4	5	7	9	1	9	9	8	5	8	4	1			4	6
					0.0233844	0.0110437	0.0174809									3	2	2													1	5	6	4	7	1	6	4	5	6	10	7	7	5	0			2	3
					0.00800015	0.0082739	0.0239368									3	2	2													5	9	3	3	2	3	10	5	6	6	9	8	1	6	4			5	3
					0.0250566	0.00888307	0.0166626									3	2	2													1	5	4	1	8	5	0	6	5	7	6	4	4	5	5			9	5
					0.0462336	0.0102061	0.0194074									3	1	0													3	5	2	1	10	3	1	7	3	5	8	8	8	4	4			4	4
					0.0249889	0.0185044	0.00561811									2	1	0													3	0	1	9	6	7	6	2	2	10	11	6	4	3	2			6	3
					0.0275824	0.00323281	0.014005									2	1	0													0	3	2	7	1	7	4	9	1	3	5	4	3	3	8			4	2
					0.0536976	0.000975764	0.0290661									2	1	0													2	7	5	7	4	3	6	8	4	4	6	3	3	6	1			5	6
					0.0297057	0.00587156	0.0355544									2	1	0													2	8	3	4	3	5	5	11	7	6	3	9	5	0	8			3	5
					0.0153407	0.00211889	0.013805									2	1	0													4	4	5	2	5	0	4	9	5	1	7	1	7	3	4			4	8
					0.060766	0.00467663	0.0125483									2	0	0													6	2	5	1	1	5	4	2	7	13	7	2	5	3	4			6	3
					0.0652396	0.00665819	0.00975923									1	0	0													9	3	4	6	5	4	10	9	4	1	9	1	0	3	1			2	4
					0.058737	0.00373044	0.0345467									1	0	0													2	4	4	3	4	2	4	3	4	1	4	7	5	8	6			5	5
					0.0701078	0.0132648	0.0354523									1	1	0													3	2	5	6	6	8	3	1	5	11	9	5	6	1	3			5	3
					0.0662234	0.006147	0.039789									1	1	0													1	7	0	3	6	3	1	8	6	3	7	4	5	1	6			5	4
					0.0970547	0.0110436	0.0232779									2	2	0													2	5	3	3	4	7	1	7	9	9	9	5	4	8	3			2	4
					0.0906583	0.00483386	0.0189065									1	2	0													3	5	7	5	4	1	9	2	1	6	9	5	9	5	7			6	2
					0.0891565	0.00581661	0.0267378									2	2	0													1	7	5	5	4	4	10	7	5	10	9	1	7	5	4			6	1
					0.0816074	0.00201863	0.0312896									2	2	0													2	5	4	1	3	6	7	8	5	6	9	2	4	3	1			5	5
					0.10582	0.00937618	0.0132621									2	2	0													3	9	5	7	6	8	2	5	6	12	7	7	9	4	2			0	2
					0.0895017		0.026744									3	1	0													5	5	6	4	3	3	3	11	5	3	7	3	2	4	2			3	3
					0.126815		0.0199832									3	1	0													4	4	5	1	4	3	8	11	5	7	5	2	4	3	2			4	1
					0.026744		0.0417135									3	1	0													3	5	7	3	5	2	12	6	1	6	5	7	7	2	4			6	4
					0.0199832		0.0134802									4	1	0													7	1	4	9	2	3	4	5	8	6	5	2	4	3	5			3	3
					0.0417135		0.0176035									4	1	0													11	5	3	5	10	5	5	6	11	1	6	2	2	3	3			1	9
					0.0134802		0.0353912									0	1	0													4	3	7	4	3	5	6	8	0	9	8	9	7	7	3			6	7
					0.0176035		0.0412219									0	1	0													8	4	3	6	1	7	8	1	7	4	10	6	7	3	3			5	9
					0.0353912		2.03705e-06									0	1	0													6	5	1	4	0	9	7	6	0	3	5	8	4	10	4			2	3
					0.0412219		0.0289587									1	1	0													2	5	5	9	2	2	7	6	1	1	9	6	9	6	1			1	6
					2.03705e-06		0.0483225									1	1	0													2	5	3	2	5	2	9	7	5	2	11	2	7	5	8			4	8
					0.0289587		0.0239261									1	1	0													6	2	7	1	0	7	0	3	8	10	10	2	2	3	7			3	4
					0.0483225		0.0254627									2	1	0													5	6	4	2	4	1	7	9	7	2	10	6	3	4	1			5	5
					0.0239261		0.0231207									2	1	1													4	4	4	6	3	3	8	4	7	5	8	6	7	2	3			10	6
					0.0254627		0.039167									2	1	1													5	3	8	2	4	4	2	8	0	6	7	8	0	5	6			3	2
					0.0231207		0.00014918									2	1	2													4	4	3	3	1	4	1	9	8	9	8	2	3	7	8			9	4
					0.039167		0.0206827									2	2	3													5	3	6	3	2	1	11	7	7	7	11	5	2	5	2			4	5
					0.00014918		0.0385353									2	2	3													1	7	9	4	2	0	6	4	5	6	9	6	1	4	0			7	7
					0.0206827		0.00602909									2	2	3													1	6	1	3	4	4	3	6	8	9	6	5	2	6	6			5	3
					0.0385353		0.0267149									3	2	3													3	6	4	3	4	1	5	7	3	5	8	4	5	5	4			2	6
					0.00602909		0.0316144									3	2	3													2	6	2	4	1	1	9	5	6	7	6	3	7	1	3			4	3
					0.0267149		0.000577974									4	2	3													4	5	3	2	3	0	7	7	0	10	7	6	6	3	5			0	5
					0.0316144		0.000563007									4	2	3													8	6	4	7	2	2	5	6	8	4	8	3	5	4	4			3	5
					0.000577974											4	2	0													9	1	5	1	3	2	2	6	10	8	8	2	6	5	9			8	5
					0.000563007											4	3	0													2	8	5	1	1	3	7	11	6	6	9	10	9	3	5			7	7
																4	3	0													0	2	6	5	3	2	12	9	6	0	5	5	4	3	2			2	0
																4	0	0													1	5	6	3	2	1	5	2	9	3	11	3	1	1	3			3	6
																2	0	0													0	1	7	2	2	3	4	1	7	7	0	1	3	4	3			7	4
																1	0	0													0	4	7	4	1	2	5	8	9	9	11	3	6	7	2			4	6
																1	0	0													4	3	6	5	4	4	4	9	5	7	3	7	6	5	1			8	4
																1	0	0													1	5	2	6	2	2	6	8	11	6	9	6	6	4	1			6	5
																1	0	0													0	8	3	4	3	0	0	6	6	4	8	4	3	6	0			4	4
																1	0	0													0	10	7	4	1	1	7	6	6	1	3	7	5	5	1			2	6
																0	0	1													3	5	3	2	5	0	11	5	7	7	14	7	5	3	5			1	5
																0	2	1													0	3	7	1	3	0	4	5	5	8	12	6	7	6	9			7	5
																0	2	1													3	4	4	1	5	3	6	7	6	8	6	5	3	2	3			7	0
																0	2	2													3	7	6	3	3	4	8	9	6	8	6	1	7	0	2			6	9
																0	2	2													2	2	5	1	2	2	4	9	4	10	13	0	8	4	8			2	3
																0	3	2													3	5	5	3	2	5	2	1	2	0	6	3	10	3	4			6	5
																0	3	2													0	4	3	1	5	3	8	9	7	8	8	3	5	2	2			3	6
																0	3	2													2	0	4	1	2	3	2	3	3	6	9	4	3	3	3			5	6
																0	3	2													2	3	3	0	4	2	7	10	7	1	10	4	4	4	0			2	2
																0	3	2													0	0	4	4	3	2	11	7	2	4	7	3	5	6	3			2	1
																0	3	1													2	3	5	1	3	1	3	5	4	8	2	0	4	3	2			0	7
																0	2	1													4	6	2	2	4	2	1	10	6	9	7	0	7	1	7			9	6
																0	2	1													4	4	5	2	6	2	7	5	5	4	10	0	5	4	4			3	3
																0	2	1													2	3	3	6	3	2	5	6	5	4	14	3	4	1	3			4	10
																0	3	1													2	4	3	4	4	1	6	2	6	4	4	4	1	5	6			5	0
																0	3	1													2	9	8	3	0	1	8	7	4	9	10	4	7	5	5			7	3
																0	3	1													5	6	3	4	3	4	1	3	6	4	8	10	9	4	2			5	4
																0	2	1													6	8	8	2	4	1	3	7	8	7	7	4	1	5	9			6	3
																0	2	1													3	4	4	5	2	1	3	5	6	8	7	8	6	4	2			2	5
																1	2	1													1	7	0	5	4	1	5	6	6	5	14	4	5	3	3			3	8
																1	2	1													4	2	4	3	8	5	4	7	7	7	4	6	3	5	6			5	3
																2	1	1													7	6	8	4	0	5	5	7	8	6	10	8	2	4	0			4	6
																2	2	1													5	3	4	3	9	0	7	6	0	11	6	6	3	4	6			11	4
																2	2	1													4	7	6	6	8	0	9	2	6	7	6	5	7	6	10			7	6
																2	2	1													3	4	4	1	5	1	3	9	8	8	9	6	6	6	2			3	6
																2	2	1													1	8	4	2	1	0	5	6	6	5	14	7	1	3	5			11	4
																2	2	1													5	4	7	0	2	0	7	4	11	10	8	5	4	8	5			8	5
																2	2	1													5	4	3	6	1	3	6	7	2	2	9	3	8	3	8			5	4
																2	2	1													8	7	3	5	7	2	9	9	2	10	10	8	6	6	7			7	4
																2	2	1													1	5	6	4	5	1	12	11	7	4	5	4	5	5	1			7	5
																2	3	1													3	2	7	4	0	4	4	8	9	9	7	2	6	2	3			5	5
																2	3	1													5	5	4	3	3	2	12	8	8	4	8	7	5	0	2			6	5
																2	3	1													4	8	4	4	9	2	10	6	5	6	7	3	5	5	10			3	3
																2	2	1													4	8	3	7	6	6	9	9	8	8	6	7	3	7	9			11	5
																2	2	1													7	3	7	5	2	5	5	6	5	0	12	1	5	9	7			7	1
																2	2	1													8	0	8	8	9	4	6	7	6	9	4	2	2	7	5			3	3
																2	2	1													1	5	7	4	2	4	3	10	4	1	11	1	5	0	10			0	6
																3	2	1													3	5	2	4	4	2	9	0	4	6	9	5	1	4	3			2	5
																2	2	1													3	9	6	2	11	1	8	2	12	3	6	3	5	5	7			6	6
																1	2	1													10	3	2	2	6	0	10	5	13	10	6	2	3	2	3			7	0
																2	2	0													1	3	11	5	1	2	3	1	6	9	11	4	7	6	5			1	4
																3	2	0													3	6	2	7	4	1	0	6	4	9	8	6	2	6	6			4	3
																3	2	0													2	4	6	3	3	0	10	6	4	6	2	3	5	5	5			4	3
																3	2	1													1	1	5	6	3	4	6	4	10	7	4	5	6	1	2			5	8
																2	2	1													1	7	6	3	7	2	6	6	10	7	7	5	4	5	8			2	5
																2	2	1													4	8	4	3	0	3	9	6	9	9	9	9	7	5	1			4	0
																2	3	1													4	4	3	2	6	2	7	0	5	12	9	4	4	7	7			8	4
																2	1	1													2	5	2	3	8	4	4	4	8	0	7	8	2	5	5			3	3
																2	1	1													5	10	3	5	4	2	4	4	4	8	3	7	8	3	2			8	3
																0	1	1													0	3	6	4	6	1	7	6	10	9	7	3	4	3	13			7	4
																0	2	1													3	5	4	1	9	2	7	10	8	4	6	7	0	1	10			7	2
																0	2	1													7	6	2	4	6	3	8	6	5	5	6	2	6	5	9			6	7
																1	2	1													2	5	7	2	3	1	4	6	7	3	6	5	2	3	9			2	5
																1	2	0													2	11	7	4	1	4	3	10	11	9	4	5	5	2	8			3	10
																1	2	0													11	1	1	3	10	0	9	5	8	8	1	9	5	2	7			2	3
																1	2	0													1	11	1	1	2	1	8	5	5	1	7	5	5	6	10			1	3
																1	1	0													2	5	9	4	11	2	6	11	3	7	9	5	9	4	4			9	7
																1	0	0													0	4	8	4	5	2	9	5	7	8	12	4	6	2	9			7	5
																0	0	0													3	8	1	3	11	3	4	4	7	2	3	7	6	7	3			2	8
																0	0	0													3	5	6	2	5	4	3	4	9	6	4	4	6	3	8			0	4
																2	0	0													3	4	4	0	3	4	9	8	8	5	4	5	5	3	10			5	6
																2	1	0													1	7	7	3	4	4	0	4	7	9	7	1	6	6	12			3	5
																2	1	0													2	5	2	6	11	2	6	5	0	9	9	5	5	5	2			6	2
																2	1	1													4	4	5	4	7	4	9	5	1	5	10	6	3	6	3			9	1
																3	1	1													6	7	3	0	3	4	10	7	3	3	8	8	8	0	8			7	7
																3	1	1													7	7	6	4	7	1	0	8	8	10	5	6	7	6	10			7	3
																3	1	1													1	4	1	2	8	0	3	7	0	4	8	8	5	4	6			8	8
																2	1	1													2	2	1	4	2	1	6	4	8	4	11	5	5	4	9			7	3
																2	1	1													6	2	0	2	9	0	6	7	8	3	3	4	5	3	11			1	0
																2	0	1													1	3	7	6	3	1	3	6	6	4	5	7	6	2	10			9	2
																3	0	1													0	7	5	5	2	4	5	7	9	7	6	6	1	6	6			8	9
																3	0	1													2	4	8	2	3	5	4	2	3	5	9	6	5	5	6			4	5
																3	0	1													5	4	3	9	4	1	5	9	8	6	11	3	6	5	4			3	1
																3	0	1													2	5	4	3	3	4	8	8	2	4	11	7	4	2	5			3	4
																3	0	1													8	7	9	9	1	3	3	7	4	2	6	9	2	1	11			3	3
																3	0	1													2	3	7	5	2	1	6	4	4	7	4	0	5	5	7			3	1
																3	0	1													4	7	1	3	2	1	4	9	6	5	1	3	9	3	0			6	2
																2	0	1													2	5	8	3	2	1	3	8	6	6	4	4	5	6	11			8	2
																2	0	1													2	6	3	1	3	2	7	4	9	7	10	3	3	8	4			4	3
																2	0	1													2	6	5	6	2	7	8	7	3	4	7	7	6	6	9			3	1
																2	0	1													5	8	3	6	2	4	5	3	6	3	6	4	7	6	4			4	1
																2	0	1													2	4	5	6	0	2	5	9	7	6	6	0	8	2	9			7	5
																2	0	1													3	3	3	9	1	5	6	9	9	3	10	8	5	6	10			1	5
																1	0	1													3	8	7	6	3	5	6	7	4	8	8	6	4	2	3			8	6
																1	0	1													1	0	5	7	6	1	3	6	10	2	11	8	7	2	3			3	4
																2	0	1													9	2	6	8	6	0	6	10	6	12	6	5	7	7	10			5	5
																2	0	1													10	3	2	4	2	2	5	4	3	1	8	9	8	0	1			10	2
																2	0	0													0	2	7	7	0	4	8	1	6	2	7	11	8	4	7			7	3
																2	0	0													4	7	5	7	8	3	6	5	5	9	8	12	7	1	7			6	7
																2	0	0													4	5	5	8	1	4	8	4	6	7	5	4	8	7	6			6	5
																1	0	0													0	2	7	11	0	1	4	7	1	8	10	7	6	4	5			6	5
																1	0	0													5	0	2	3	8	1	4	3	2	4	9	8	9	5	6			9	4
																1	0	0													1	6	2	6	5	3	7	4	6	3	2	6	3	4	1			7	6
																1	0	1													4	7	3	3	9	3	5	10	12	5	4	7	5	1	9			5	5
																2	0	1													3	3	0	13	7	4	5	4	13	9	0	13	7	3	9			1	4
																2	0	2													3	6	1	2	6	6	10	9	5	3	7	7	5	4	5			0	4
																2	0	2													6	1	2	5	8	3	11	9	5	6	6	15	4	4	3			6	3
																2	0	2													3	1	7	1	4	6	5	8	3	3	5	9	8	7	11			3	4
																2	0	2													1	9	2	1	6	6	6	9	7	8	8	9	9	6	9			5	4
																1	0	2													0	8	6	2	2	1	9	7	8	6	10	12	4	6	13			3	7
																2	0	2													3	7	8	2	3	3	6	5	6	6	5	13	1	9	4			13	5
																2	0	1													3	4	0	7	8	8	3	4	7	9	1	9	4	7	0			5	5
																2	0	1													1	3	8	2	6	4	8	6	6	11	2	2	1	10	0			6	4
																2	0	1													1	9	7	8	6	7	5	6	4	2	6	8	3	11	11			7	5
																2	0	1													6	4	6	3	3	6	4	4	11	7	9	14	4	4	11			8	4
																3	0	1													0	5	5	3	3	7	9	0	3	5	13	9	2	2	6			3	2
																3	0	1													3	5	7	5	0	10	5	8	7	7	8	9	6	7	9			3	4
																3	0	1													0	6	3	6	3	3	8	6	8	3	12	11	6	1	10			11	7
																3	0	1													3	8	3	5	6	9	2	7	2	11	7	7	4	11	10			5	5
																3	0	0													4	3	4	5	2	4	11	7	4	7	8	11	7	7	8			1	4
																2	0	0													6	3	9	7	2	7	3	6	3	2	6	8	4	3	8			4	5
																2	0	0													11	9	8	2	2	3	0	8	4	5	10	15	5	8	4			3	7
																2	0	0													6	3	6	4	0	1	10	7	6	6	12	13	1	6	7			8	3
																2	0	0													0	4	2	8	3	2	3	5	6	3	7	9	4	11	2			8	6
																3	0	0													2	4	2	1	4	4	4	5	9	6	10	11	6	5	10			0	1
																2	0	0													1	1	7	2	6	8	6	5	3	7	5	6	7	7	6			3	4
																2	0	0													7	6	3	7	0	10	7	5	3	8	2	12	5	9	5			4	1
																2	0	0													3	10	8	5	4	7	6	0	3	9	7	12	7	9	8			7	7
																1	0	3													2	0	1	4	2	9	3	9	6	6	9	8	6	9	4			6	7
																1	0	2													2	7	6	4	3	3	4	6	5	5	11	7	9	11	6			8	3
																2	0	2													4	6	6	2	6	2	5	8	3	7	13	11	11	9	3			3	6
																2	0	2													1	8	3	5	13	8	3	10	6	1	4	9	7	4	10			6	1
																2	0	2													2	6	6	3	3	7	8	3	9	9	9	10	7	9	4			4	5
																2	0	2													4	6	5	2	2	13	3	2	6	9	8	8	7	8	11			2	6
																2	0	2													2	6	5	5	10	2	7	4	10	3	8	12	11	11	12			4	1
																2	0	2													1	6	4	1	0	2	5	3	4	7	10	7	6	5	6			2	8
																2	0	1													5	2	3	2	8	6	6	8	8	8	9	12	12	10	2			6	9
																3	0	1													1	7	2	12	3	3	6	4	8	11	9	15	9	9	12			3	7
																3	0	1													1	5	5	5	0	0	6	7	6	8	4	15	14	8	7			5	5
																3	0	1													3	5	3	6	11	9	9	3	11	8	14	11	8	2	4			8	7
																2	0	1													7	4	4	10	2	7	4	2	7	6	10	6	9	10	8			6	6
																2	0	2													3	1	5	5	9	2	5	9	4	6	7	13	9	4	12			7	5
																1	0	2													3	6	7	1	3	6	2	5	2	7	10	8	4	4	11			5	7
																1	1	2													1	10	6	9	9	5	8	8	4	8	9	8	9	11	2			6	7
																2	1	2													3	5	6	1	5	1	6	6	6	3	10	4	14	10	6			2	2
																2	1	2													3	5	7	4	6	8	6	8	2	5	7	8	3	9	6			6	4
																2	1	2													4	13	6	1	3	3	1	6	5	3	6	6	8	5	3			3	3
																2	2	2													1	4	2	1	4	6	4	7	12	6	8	6	8	3	1			1	8
																2	2	2													11	3	5	3	4	9	5	7	10	6	7	11	7	4	7			8	2
																2	1	2													1	0	1	2	2	7	8	5	2	9	6	4	5	5	2			5	1
																1	1	2													1	5	5	5	6	2	4	5	8	2	7	7	11	10	4			7	5
																2	1	0													3	5	6	8	4	8	9	3	9	4	10	10	5	6	3			5	6
																2	1	0													1	8	3	6	9	11	4	4	6	2	6	12	5	9	5			5	8
																2	1	0													1	3	5	8	6	6	5	3	6	9	6	16	7	3	8			4	1
																2	2	0													5	3	5	2	7	3	9	4	3	9	8	11	7	13	5			13	5
																2	2	0													2	2	0	11	7	4	9	9	7	6	6	10	8	2	3			5	3
																2	2	0													10	3	5	0	2	4	4	10	5	1	7	13	5	4	8			3	7
																2	2	0													4	3	5	8	6	6	7	6	7	4	4	8	8	14	6			10	10
																3	2	0													5	1	4	7	5	4	9	8	6	5	14	9	6	5	3			6	6
																3	2	0													5	6	8	2	5	4	3	0	8	3	8	13	14	5	6			8	3
																2	1	0													6	3	6	6	5	9	6	3	8	6	10	10	4	0	7			1	6
																2	0	0													9	4	5	5	3	4	5	7	4	3	5	9	7	6	9			8	4
																2	0	0													9	0	7	6	9	8	1	5	9	3	4	12	0	11	2			3	4
																2	0	0													3	8	5	7	3	2	4	8	4	3	6	5	14	8	4			6	8
																1	0	0													10	2	6	4	8	2	5	0	2	2	10	6	5	2	4			8	3
																1	0	0													5	3	7	1	3	8	4	4	3	8	6	12	5	5	2			2	1
																1	1	0													1	8	4	4	2	8	7	7	4	11	4	9	9	8	6			5	2
																3	1	0													9	6	6	11	5	4	5	6	10	11	11	12	4	4	10			6	6
																3	1	0													8	8	1	2	9	8	4	8	8	4	9	7	1	4	2			5	9
																3	1	0													4	3	3	5	7	2	9	7	2	4	10	6	11	12	5			9	3
																3	1	0													2	7	7	5	10	3	7	6	7	5	13	9	10	4	5			6	1
																3	1	0													3	4	7	6	2	5	7	3	7	6	12	5	3	11	9			2	4
																3	1	0													0	1	8	1	3	10	8	10	9	9	10	14	4	8	4			5	4
																3	1	0													4	3	2	5	3	8	4	7	7	2	2	8	0	6	3			4	6
																0	1	0													9	3	5	3	6	7	7	4	8	4	11	10	5	8	13			8	4
																0	1	0													7	4	6	8	2	5	4	8	3	6	1	5	4	4	7			9	3
																0	1	1													0	7	5	1	4	5	7	6	8	1	9	8	6	8	3			5	0
																0	1	1													7	3	10	2	7	5	7	2	4	9	12	8	7	10	4			3	3
																0	1	1													6	5	4	3	4	7	6	11	4	7	8	13	5	11	7			0	5
																0	1	1													3	4	5	9	4	4	6	5	1	3	6	7	10	10	6			4	3
																0	0	1													8	2	7	8	3	4	5	7	2	8	4	4	4	5	6			3	3
																0	0	1													3	6	1	3	2	8	6	5	10	5	10	15	13	6	5			11	5
																0	0	1													9	1	6	6	6	3	6	5	12	9	7	12	8	6	7			6	5
																0	0	1													4	7	4	6	6	1	11	12	1	4	6	8	9	6	2			8	6
																0	0	1													2	7	7	3	9	6	1	6	7	9	6	8	4	3	5			6	4
																0	0	1													3	4	6	10	3	11	2	10	8	8	9	4	4	1	6			9	3
																0	0	0													2	0	2	7	2	5	9	7	5	11	14	3	8	3	6			6	5
																1	0	0													8	4	3	7	11	4	4	5	6	7	6	8	9	2	2			1	5
																1	0	0													2	5	3	11	3	4	4	10	7	4	10	8	5	4	3			7	4
																1	0	0													4	6	6	2	2	4	6	7	6	8	7	7	4	9	11			3	9
																1	0	0													7	1	2	8	6	3	7	9	4	7	8	6	2	4	13			4	6
																1	0	0													2	5	2	10	2	9	3	7	1	5	6	7	3	11	8			5	4
																1	0	3													3	7	5	6	8	5	5	4	7	6	11	14	8	1	6			6	1
																2	0	3													5	2	3	6	2	12	7	5	10	5	8	11	6	1	5			6	1
																2	0	2													5	7	6	7	4	5	8	6	4	1	7	9	4	7	4			7	7
																2	0	2													1	5	3	8	6	9	6	3	3	2	9	14	7	4	4			6	6
																2	0	2													5	3	7	3	4	2	4	8	7	4	8	6	5	5	4			4	6
																2	0	2													6	0	1	4	2	2	7	6	5	6	8	4	7	9	6			0	3
																2	0	2													6	4	5	1	4	9	7	1	7	6	3	7	7	8	4			9	4
																2	0	2													1	1	4	2	12	5	8	5	8	4	9	8	8	7	6			7	6
																2	0	2													0	13	1	6	6	5	3	4	3	2	10	7	7	5	5			2	5
																4	0	2													0	5	9	2	4	6	7	7	4	6	7	2	5	2	4			4	7
																4	0	2													3	6	2	7	9	8	6	7	7	9	7	2	3	8	3			7	7
																4	0	2													5	5	5	8	6	3	4	5	7	8	6	7	8	11	11			7	4
																4	2	2													3	3	6	5	4	7	9	0	6	5	8	6	13	11	6			8	6
																4	2	2													2	0	5	2	5	4	8	0	4	5	5	6	9	6	7			8	1
																4	2	1													3	2	7	4	6	2	7	1	11	2	4	12	11	8	2			11	4
																4	2	0													8	10	6	3	4	6	6	10	0	4	11	10	10	4	6			6	3
																4	2	0													5	8	5	6	5	4	8	5	7	8	6	5	11	6	8			13	2
																4	2	0													5	4	2	2	5	3	0	5	8	3	9	11	6	7	7			4	9
																4	2	0													13	8	6	5	7	4	0	3	6	4	13	9	8	6	5			8	6
																5	1	0													1	6	11	4	6	1	4	4	4	6	1	12	11	8	11			1	4
																4	1	0													1	5	8	8	4	4	3	9	1	3	9	14	3	9	5			8	2
																4	1	0													0	8	6	6	9	1	3	7	2	4	11	13	1	14	3			5	5
																4	1	0													10	6	6	5	5	12	9	8	8	5	12	11	10	8	5			5	4
																4	1	0													7	4	8	5	4	2	5	7	3	5	7	9	4	11	1			7	4
																3	0	0													5	6	5	9	5	4	4	8	4	8	4	6	6	5	4			6	3
																3	0	0													3	5	4	8	2	5	3	5	4	7	8	12	5	8	10			7	3
																3	1	0													10	11	10	7	5	4	9	6	5	6	11	12	8	8	6			4	2
																3	1	0													4	2	4	8	9	5	6	7	6	3	9	9	9	1	10			10	7
																3	1	0													5	0	14	0	5	3	5	10	9	6	8	4	12	5	8			6	3
																3	1	0													0	6	6	7	10	3	6	11	7	3	4	4	11	5	6			8	6
																3	1	0													3	9	7	6	4	6	8	6	6	10	4	13	6	4	8			4	4
																4	1	0													1	3	12	9	4	6	3	1	1	5	4	11	8	4	9			3	5
																3	1	0													11	2	8	4	8	2	3	7	10	6	8	12	11	5	7			6	4
																3	2	1													2	0	8	2	0	3	2	7	4	7	10	9	5	6	7			7	6
																3	2	1													2	4	5	6	5	3	8	9	4	4	7	7	4	5	10			0	3
																3	2	1													1	6	10	3	4	5	2	7	8	11	11	4	2	10	5			6	3
																2	2	1													8	2	7	3	4	5	6	7	10	2	7	14	12	6	6			6	5
																2	2	1													7	3	6	4	7	4	7	7	5	1	6	8	3	5	5			6	5
																2	2	0													6	0	3	8	7	6	4	6	5	5	16	8	7	5	0			3	6
																1	2	0													8	10	6	10	8	6	8	6	5	6	4	5	10	11	2			5	4
																1	2	0													2	0	10	2	6	1	8	9	4	8	4	9	7	7	2			9	4
																1	2	0													4	1	12	4	3	4	6	9	5	4	13	11	10	8	12			3	4
																1	1	0													6	8	6	8	4	8	6	8	8	9	9	13	3	10	3			5	3
																1	1	0													4	3	6	4	5	7	2	7	5	8	7	5	8	4	5			5	5
																1	1	0													2	4	5	7	11	8	16	6	6	9	7	9	5	11	7			6	8
																1	1	0													9	8	3	3	3	4	4	9	10	8	12	9	3	6	9			8	4
																1	1	0													7	4	4	5	2	9	3	9	9	3	7	3	8	6	11			2	5
																1	1	1													4	6	3	5	8	7	1	3	4	3	1	9	8	4	7			7	4
																1	1	1													1	4	4	4	3	9	1	6	4	5	5	14	5	3	12			8	8
																1	1	1													8	3	4	3	2	1	5	11	8	6	8	13	9	9	2			6	2
																1	2	0													3	3	6	2	3	4	8	1	0	4	5	8	12	9	10			6	4
																1	2	0													9	5	6	4	9	4	4	10	8	9	9	6	4	8	10			6	2
																1	2	0													3	6	6	4	5	10	5	8	1	2	5	5	12	7	4			4	3
																1	2	0													7	2	6	9	5	0	3	4	8	5	7	5	3	5	8			8	9
																1	2	0													3	12	3	8	3	6	7	8	5	4	7	11	11	7	2			8	5
																1	2	0													0	3	13	4	4	7	3	7	2	8	9	9	5	5	5			12	3
																1	2	0													3	8	12	7	7	7	7	7	8	4	3	11	13	2	7			8	2
																1	3	0													5	0	8	7	5	5	8	7	4	6	6	11	6	7	9			11	10
																1	3	0													6	1	13	6	2	10	4	6	6	6	5	1	12	14	1			2	3
																1	3	0													7	7	4	4	2	3	4	9	0	3	12	7	7	6	10			2	5
																1	3	0													7	7	2	5	3	6	0	6	1	5	6	12	6	7	9			5	8
																1	1	0													1	5	4	7	1	7	2	5	3	5	7	1	10	1	7			4	3
																1	1	0													1	1	8	5	4	4	8	10	8	6	3	8	7	10	9			5	5
																0	1	0													3	10	8	5	7	4	5	12	2	5	4	9	12	8	3			8	3
																0	1	0													3	3	0	5	9	4	7	6	5	8	6	8	5	7	9			11	8
																0	1	0													6	3	5	1	5	13	8	6	8	4	5	13	3	8	6			3	1
																0	1	0													5	10	7	7	2	0	5	10	8	4	4	8	4	9	1			8	2
																0	2	0													6	3	6	4	6	7	3	2	6	3	8	10	2	7	0			3	6
																0	2	0													6	10	2	5	8	6	4	4	1	1	8	11	5	7	7			6	0
																0	2	0													3	1	5	2	8	5	7	7	3	5	7	10	8	4	9			7	3
																0	3	0													3	9	1	4	9	6	0	7	2	3	6	7	6	12	2			1	4
																0	3	0													1	3	2	4	5	3	6	5	1	7	3	8	4	5	1			8	1
																0	3	0													0	2	8	6	15	2	5	8	1	9	0	6	8	9	4			5	4
																0	3	0													5	0	3	4	9	7	9	10	5	13	4	10	7	8	5			10	1
																0	3	0													1	0	4	5	12	6	11	6	6	6	3	8	11	7	7			12	7
																0	3	1													2	1	7	4	9	6	1	7	8	12	1	10	11	7	4			9	3
																0	2	1													3	4	9	3	11	3	5	4	10	8	2	6	8	8	2			3	3
																0	2	1													8	4	8	7	10	7	5	8	3	5	8	1	10	9	9			10	8
																0	3	2													2	7	2	6	5	2	7	4	7	7	8	4	6	6	5			3	4
																0	3	2													1	2	8	7	5	5	9	6	6	4	1	7	6	2	6			3	3
																0	2	2													0	1	5	8	7	7	1	6	3	7	10	9	14	5	0			5	8
																0	2	2													5	8	2	0	5	5	0	3	5	4	0	15	8	2	2			5	0
																0	2	2													2	4	7	7	9	3	3	7	8	11	1	3	7	8	1			1	4
																0	2	2													2	2	5	4	7	5	6	6	5	6	3	6	7	8	6			3	4
																0	2	2													7	6	1	4	3	6	8	2	8	0	7	13	0	4	8			9	1
																0	2	2													3	5	2	8	8	0	9	9	2	4	7	8	12	7	9			6	6
																0	2	2													0	4	4	6	6	6	8	8	5	6	1	3	2	9	9			2	5
																1	2	1													6	4	5	4	8	8	7	9	3	10	6	9	6	8	5			3	3
																1	2	0													6	5	9	8	3	7	5	2	5	8	4	9	14	9	3			4	10
																1	2	0													5	1	3	8	8	13	7	8	4	3	5	8	2	2	5			8	4
																1	2	0													7	4	1	5	8	5	9	7	2	5	2	8	2	4	5			4	2
																1	2	0													8	5	2	9	10	7	6	8	5	11	4	9	11	12	0			9	3
																1	2	0													2	4	2	5	7	1	3	9	6	7	0	4	6	11	7			7	4
																1	2	0													1	8	9	7	10	2	7	5	10	3	4	14	5	9	8			1	7
																1	1	0													0	1	7	4	12	5	3	3	6	8	4	9	5	9	2			10	6
																1	1	0													4	11	1	7	12	5	6	6	2	7	5	11	1	3	9			2	5
																1	4	0													4	7	2	5	8	6	6	11	3	6	3	10	8	2	8			3	3
																1	4	0													8	0	8	4	9	6	4	0	4	8	3	6	11	2	1			8	1
																2	4	0													1	0	6	5	5	2	5	6	6	7	0	4	8	5	5			8	5
																2	4	0													1	1	3	8	8	3	11	7	8	3	0	9	11	3	5			4	3
																2	4	0													0	1	1	2	13	6	6	9	6	7	2	3	12	6	6			3	6
																3	3	2													6	2	10	5	7	2	7	8	5	2	3	8	8	3	8			9	1
																3	3	2													2	2	9	1	5	2	11	10	4	8	4	9	4	9	7			8	1
																3	3	3													3	6	1	7	5	2	2	3	0	3	1	9	12	10	0			7	5
																2	3	3													1	2	2	4	7	3	5	8	11	4	2	10	10	7	2			2	1
																3	3	2													2	2	6	6	6	6	7	5	5	4	2	9	12	10	2			5	7
																1	2	2													2	1	10	4	4	6	12	6	1	4	4	7	6	9	2			8	5
																1	1	2													7	1	3	5	10	2	5	9	9	7	4	7	9	3	4			6	2
																1	1	1													10	4	1	7	8	3	5	4	2	5	0	8	6	3	6			10	4
																1	1	1													4	9	5	7	4	4	6	9	4	0	5	8	13	7	3			2	4
																0	1	1													5	5	9	5	6	10	6	8	3	5	8	8	14	7	5			1	4
																0	1	1													6	1	9	5	11	3	11	8	8	5	10	7	5	7	5			5	5
																0	1	0													5	1	8	3	10	9	5	9	9	9	0	4	7	14	2			7	4
																1	1	0													8	4	5	6	4	5	2	8	11	9	3	4	4	3	0			6	3
																1	1	0													6	4	2	7	11	2	0	1	4	7	2	6	11	4	3			8	2
																1	1	0													4	3	10	3	8	3	11	2	8	0	7	12	10	1	6			2	4
																1	1	0													10	4	3	5	15	8	5	4	9	4	5	6	7	12	5			4	8
																1	2	0													7	4	7	1	9	2	3	2	9	9	1	2	6	9	3			5	7
																1	2	0													8	4	0	5	4	6	9	3	5	11	4	11	10	9	6			6	5
																2	2	0													3	1	7	6	2	4	6	5	7	12	3	8	7	8	2			9	2
																2	2	0													2	3	1	6	3	0	9	6	5	1	6	8	1	4	7			1	6
																2	2	0													6	2	10	2	9	3	2	2	3	7	4	11	8	8	0			7	0
																2	2	0													9	6	6	2	8	6	4	4	2	9	3	6	6	11	9			6	4
																2	2	0													4	2	6	6	8	0	2	7	10	13	8	4	7	7	4			8	4
																2	2	0													12	1	2	11	8	4	5	3	5	7	9	10	8	4	7			7	2
																2	2	1													4	0	1	2	9	0	6	8	6	8	4	8	5	8	5			8	3
																1	4	1													4	3	3	5	13	7	4	1	2	1	4	8	8	11	5			6	7
																1	4	1													4	2	5	7	9	2	8	4	1	3	2	3	4	11	1			2	4
																1	2	1													5	7	3	6	3	8	7	0	7	12	9	9	4	7	5			0	2
																1	2	1													7	3	3	1	7	7	9	3	3	6	9	10	3	5	2			9	4
																1	2	1													7	2	3	11	13	1	2	10	2	6	1	8	0	5	4			2	4
																1	2	1													9	2	6	5	9	8	4	8	4	3	7	9	3	4	9			3	2
																1	2	1													10	2	10	2	10	8	1	5	1	4	7	10	5	11	0			8	5
																1	2	2													6	5	5	9	8	9	3	3	2	7	4	5	2	10	4			2	6
																1	1	2													6	2	5	3	7	6	6	9	3	5	4	13	6	4	4			8	4
																0	1	2													6	1	2	3	7	6	1	9	7	5	2	7	12	3	9			6	3
																1	1	2													11	1	4	3	13	5	3	1	0	8	8	4	4	5	4			4	2
																1	1	2													5	0	5	2	8	6	3	4	5	9	8	6	7	4	3			9	4
																1	1	2													7	2	1	5	9	1	5	4	6	2	6	9	10	6	3			1	2
																1	1	2													9	1	3	9	6	9	7	11	2	3	6	9	14	1	5			6	3
																1	1	2													5	2	12	9	7	7	2	4	7	2	1	7	11	10	6			5	1
																1	1	2													5	0	5	2	9	0	7	11	5	9	5	7	8	1	5			6	1
																1	1	1													10	2	2	7	5	8	1	6	4	8	5	10	16	7	2			9	5
																1	1	1													4	2	4	5	11	9	5	8	1	4	6	7	10	12	6			6	7
																1	1	2													3	2	9	3	3	8	3	9	10	3	6	10	8	14	5			6	3
																1	2	3													5	1	9	10	12	5	6	2	6	0	1	12	6	7	5			6	2
																1	2	2													9	4	5	3	10	3	2	1	6	8	12	5	8	1	3			10	7
																1	2	2													11	3	1	1	4	8	3	2	1	6	5	12	8	6	3			7	3
																2	2	2													3	0	10	6	9	8	3	5	8	12	5	11	9	5	3			7	3
																2	2	2													2	1	7	2	6	7	6	2	8	3	5	10	5	6	3			3	1
																2	2	2													10	2	7	2	2	4	0	2	3	3	10	0	5	8	1			11	6
																2	2	2													4	2	4	5	11	9	5	6	8	3	6	4	6	7	2			9	6
																1	3	2													2	3	4	4	8	6	4	5	10	5	3	0	11	10	3			2	4
																0	3	2													8	1	7	6	9	7	6	2	9	8	4	9	6	6	4			0	6
																0	2	2													8	1	5	5	9	7	4	4	7	7	10	12	8	6	2			1	4
																0	2	2													9	1	2	8	9	2	3	7	4	5	7	14	6	4	8			3	2
																0	2	2													5	3	1	7	4	3	3	6	5	3	3	5	5	4	7			6	2
																0	1	2													4	4	3	9	5	6	3	3	9	5	5	8	7	11	4			6	3
																0	1	2													10	1	4	3	7	3	3	7	10	3	6	10	6	14	8			7	0
																0	3	2													3	1	4	5	11	7	3	4	8	2	6	7	12	4	2			4	1
																0	3	1													5	2	7	8	11	6	3	5	4	7	5	2	7	7	2			6	2
																0	3	1													5	1	2	4	7	12	6	6	6	4	4	12	10	5	8			7	1
																0	3	1													10	2	5	6	6	7	3	4	2	5	7	3	1	5	3			2	4
																0	3	1													6	1	10	5	10	8	3	8	6	5	5	11	6	1	0			4	8
																0	3	1													6	2	2	2	10	6	3	11	6	12	4	10	8	0	2			10	1
																1	3	2													6	3	4	2	5	5	4	3	2	7	7	10	3	5	1			7	1
																1	3	2													7	2	2	5	5	8	1	5	7	5	7	5	9	8	0			6	6
																1	3	2													7	3	4	7	5	5	3	7	10	4	2	9	4	1	5			5	5
																1	3	2													10	6	11	5	14	5	2	7	10	6	6	10	9	1	5			6	4
																1	3	2													8	3	4	5	5	4	1	6	4	2	5	12	11	2	9			4	7
																1	2	2													8	0	8	4	7	7	1	3	4	3	1	13	10	0	6			6	4
																2	2	1													1	5	4	0	1	10	3	4	6	6	2	8	9	6	5			7	0
																1	1	0													7	12	3	5	11	5	1	7	9	5	6	5	7	2	3			10	2
																1	2	0													4	7	8	4	8	6	2	5	6	8	9	3	8	8	3			6	1
																1	3	1													8	12	5	3	6	5	2	7	9	8	5	7	12	5	1			6	6
																1	3	1													9	4	3	4	11	6	0	9	9	3	3	6	2	7	3			6	1
																1	2	1													8	3	2	0	7	7	2	4	5	4	5	9	1	1	5			2	1
																0	2	1													4	11	5	4	5	9	0	6	1	3	8	11	10	2	5			5	3
																0	2	1													4	10	9	12	7	3	2	4	2	2	5	15	1	1	0			9	6
																0	2	1													7	6	1	8	6	9	5	2	4	2	5	13	9	4	1			8	4
																0	2	0													1	6	5	5	2	9	4	5	1	5	7	10	1	2	7			8	0
																0	2	0													7	7	1	8	7	2	3	9	8	3	7	15	2	3	8			13	2
																0	2	0													1	4	5	9	3	6	2	7	7	5	5	7	7	5	6			8	1
																1	2	0													6	8	7	10	10	8	5	4	3	3	6	11	6	0	1			3	1
																1	2	0													1	4	2	7	7	10	6	0	9	4	11	10	9	7	5			5	5
																1	2	0													2	5	5	3	11	6	1	1	10	2	7	10	10	6	5			3	2
																2	2	0													3	17	3	3	11	5	0	6	1	7	4	10	6	2	1			7	2
																2	2	0													9	6	6	12	6	9	4	0	8	3	3	5	11	3	0			6	3
																2	3	0													5	8	5	12	7	1	4	3	7	0	6	1	6	3	2			1	1
																2	3	1													2	9	7	7	6	6	5	4	7	4	5	12	7	6	2			5	4
																2	3	1													3	10	1	9	10	4	5	1	7	7	2	7	11	5	1			4	6
																2	4	1													4	3	4	11	4	5	1	2	1	2	10	8	3	8	6			5	9
																3	4	1													5	5	4	7	5	6	6	9	6	4	1	13	9	1	3			8	3
																3	4	1													0	4	2	4	7	5	4	10	8	4	8	8	2	2	3			5	4
																3	4	1													0	7	7	8	8	1	6	6	8	3	5	7	7	5	0			6	7
																3	4	1													2	3	6	2	2	9	3	8	9	1	4	15	9	4	10			4	8
																3	4	0													5	11	10	10	1	10	5	5	6	2	3	8	5	5	4			9	3
																4	4	1													6	6	6	12	12	6	5	8	7	7	5	7	6	1	7			3	5
																4	4	1													0	9	7	5	10	7	6	7	0	8	6	11	9	4	3			3	3
																2	4	1													2	5	1	8	8	5	2	5	4	3	7	9	9	5	3			10	4
																2	4	1													2	3	2	4	2	7	4	2	5	6	7	10	15	3	0			5	2
																2	4	1													6	5	6	9	6	3	3	8	10	6	6	8	5	0	9			5	5
																3	4	1													1	11	6	10	3	11	6	5	1	7	3	7	7	3	0			2	2
																3	4	1													6	8	6	6	6	5	5	5	9	7	2	3	10	3	5			4	9
																3	4	1													4	8	2	8	4	4	4	8	2	5	6	11	6	5	0			9	4
																3	3	1													4	6	4	11	7	8	5	9	8	2	2	9	8	1	1			9	7
																2	3	1													4	3	7	9	5	4	6	11	2	5	8	12	7	2	0			9	5
																1	3	1													9	12	2	4	1	10	3	6	10	6	4	2	9	5	7			9	5
																1	3	1													2	1	3	8	4	3	1	7	9	0	7	15	6	4	6			4	2
																2	3	1													0	8	2	6	12	6	7	2	4	9	3	12	2	3	1			7	7
																2	2	1													3	12	4	6	10	6	3	2	4	3	6	7	6	5	8			10	5
																2	1	0													3	7	2	6	6	6	2	9	1	4	7	8	6	9	2			7	3
																2	0	0													4	10	2	10	4	8	5	5	4	2	5	5	11	6	3			4	5
																3	4	0													5	5	4	6	9	8	1	5	3	2	10	9	5	3	1			0	5
																3	4	0													2	6	1	2	4	5	6	1	9	7	6	10	8	3	1			7	6
																3	4	0													7	7	3	7	8	6	5	8	9	5	6	2	9	1	2			6	7
																3	4	0													3	6	1	4	12	10	6	4	4	3	0	4	2	1	4			0	2
																3	4	0													3	4	5	7	12	10	2	1	4	3	3	7	10	5	5			2	3
																2	4	0													7	4	6	5	11	10	0	4	3	7	7	11	8	4	0			4	2
																2	3	0													7	12	4	6	2	8	2	5	6	4	6	9	10	0	9			0	5
																2	3	0													5	6	2	6	6	4	6	7	7	9	4	3	9	4	5			3	1
																2	3	0													6	3	3	8	8	2	0	5	4	9	3	8	11	0	2			2	3
																2	2	0													6	4	5	13	14	5	4	4	4	1	4	5	10	3	0			2	3
																3	2	0													9	5	3	4	9	9	2	6	4	3	8	15	6	0	2			2	9
																3	2	0													6	9	2	11	4	5	1	10	8	4	9	9	11	2	0			2	1
																4	2	0													4	5	5	6	8	8	3	9	2	4	5	7	6	2	8			2	2
																3	2	0													4	5	2	6	8	7	1	2	8	7	1	10	8	7	0			0	3
																3	1	0													8	7	2	7	3	4	7	3	10	8	5	8	14	0	1			2	2
																3	1	0													10	4	4	15	12	3	5	2	5	6	5	9	8	1	3			1	3
																2	1	0													3	4	3	6	2	6	1	8	5	4	5	7	10	0	5			2	5
																2	1	0													10	6	5	13	11	6	1	2	1	1	2	7	8	2	5			2	0
																2	1	0													6	5	3	6	2	1	1	7	3	6	2	11	2	5	4			1	2
																2	0	0													2	8	2	3	13	4	6	5	7	3	1	6	8	5	1			2	1
																2	1	0													5	9	6	15	3	4	2	1	5	5	6	9	12	4	6			11	3
																2	1	0													4	6	6	11	4	9	9	3	4	1	4	8	6	1	4			6	1
																3	0	1													5	2	3	11	3	6	7	10	10	8	7	17	1	2	7			12	2
																3	0	1													4	9	5	6	3	8	3	7	5	4	8	4	11	1	1			5	2
																3	0	0													3	12	4	2	5	7	9	4	5	7	4	6	5	7	5			1	6
																2	0	0													5	7	1	4	8	3	3	10	3	3	7	10	11	6	3			10	2
																2	0	1													6	7	1	9	13	9	4	5	5	5	5	13	10	5	6			6	0
																2	0	1													7	2	3	5	12	7	6	8	6	3	5	4	8	9	5			10	1
																2	0	1													4	4	9	9	4	1	5	6	5	3	6	7	6	5	4			13	6
																2	0	1													6	10	2	3	7	8	5	10	4	6	6	7	11	4	4			5	8
																2	0	1													5	11	5	8	6	10	4	1	10	8	6	8	4	1	7			6	4
																2	1	1													5	7	4	7	2	7	7	8	7	4	3	6	7	11	2			6	7
																2	1	1													4	5	5	8	12	7	3	2	8	7	2	11	6	10	7			9	4
																2	1	1													0	3	2	9	2	6	1	1	3	3	6	13	17	9	7			9	6
																2	1	1													4	4	7	8	6	6	1	2	4	4	4	8	8	8	5			7	5
																1	1	1													7	9	5	9	8	1	5	1	2	7	10	10	10	5	5			6	3
																2	1	1													9	6	8	8	5	4	0	5	2	11	2	12	3	5	1			2	0
																2	2	1													3	4	6	4	9	7	0	1	5	9	8	12	3	2	3			10	6
																2	2	1													10	5	2	6	10	10	5	4	7	6	7	2	4	10	5			7	3
																2	2	1													2	4	7	8	9	6	3	7	6	4	6	9	9	4	2			9	7
																2	0	1													9	9	3	9	11	5	5	6	6	5	2	8	3	5	4			4	1
																2	0	1													6	3	12	6	3	3	5	2	5	6	8	12	5	4	2			7	2
																1	0	1													8	9	7	4	10	1	0	7	4	7	6	8	8	8	7			4	8
																3	0	1													5	5	4	5	9	5	4	3	2	7	4	7	1	5	6			9	4
																3	0	1													8	4	5	13	11	7	4	0	5	2	6	2	8	3	6			4	6
																4	0	1													4	5	6	6	14	6	6	3	8	5	5	11	6	3	8			9	3
																4	0	3													5	5	7	7	5	6	4	1	9	9	10	9	3	1	4			5	6
																3	0	3													4	4	7	4	11	6	4	7	7	7	12	14	3	7	10			10	2
																3	0	3													4	13	10	11	7	8	3	8	8	9	3	7	4	4	4			8	2
																3	0	3													5	4	2	8	4	8	5	10	3	7	5	9	4	8	5			0	0
																2	0	3													7	5	9	5	0	9	7	5	4	3	9	12	5	6	2			8	6
																2	0	3													12	8	3	8	3	4	2	4	6	5	4	7	7	4	4			10	4
																1	0	3													9	6	9	5	4	9	5	5	5	4	5	6	1	0	7			0	5
																1	0	3													9	8	9	7	5	7	3	3	6	2	2	3	3	4	4			5	4
																1	0	3													4	2	8	11	6	8	5	7	6	4	5	9	4	5	10			9	3
																1	0	3													8	7	8	8	2	11	2	4	12	10	4	8	2	7	5			9	4
																1	0	3													3	7	10	10	5	5	3	8	9	6	3	8	5	9	0			11	5
																1	0	3													9	7	2	9	3	4	10	6	9	1	6	5	5	6	5			8	1
																1	1	3													7	8	7	7	8	7	0	9	3	5	7	12	7	6	5			13	3
																1	1	3													4	14	10	11	12	8	1	4	1	5	5	8	1	5	4			11	8
																1	1	3													6	2	9	7	2	4	1	7	6	5	6	14	3	3	5			12	4
																2	1	3													2	2	7	7	12	3	3	2	4	4	4	8	0	3	6			4	5
																2	1	3													7	8	9	9	6	5	1	6	10	5	7	10	1	3	5			3	6
																2	1	2													2	7	11	7	14	4	6	0	6	6	6	7	5	0	3			8	10
																2	1	2													5	5	6	7	10	6	6	10	3	8	9	9	2	1	2			1	2
																2	0	2													4	8	5	8	11	6	4	1	5	6	3	8	4	1	1			12	2
																2	0	2													11	11	9	10	12	3	5	0	4	6	6	10	3	4	5			8	7
																2	0	2													2	10	10	5	8	2	4	8	4	4	5	9	2	4	2			11	5
																3	0	2													2	5	4	6	15	5	3	4	4	7	4	8	5	2	10			5	8
																3	0	3													8	6	6	16	2	2	2	6	4	6	8	8	3	8	4			1	4
																4	0	3													5	8	8	10	10	7	6	3	1	8	2	10	1	9	2			1	7
																4	0	3													5	0	10	7	7	8	3	3	5	6	5	10	4	2	0			5	1
																3	0	2													7	8	11	10	7	7	8	2	4	1	6	5	3	2	8			6	4
																3	0	2													4	5	10	13	6	4	2	2	9	11	6	13	3	4	9			4	3
																3	0	2													7	5	9	9	7	7	3	1	7	4	4	7	4	5	8			6	0
																4	0	2													5	1	7	6	9	6	6	4	3	9	9	9	1	1	4			5	5
																5	0	2													7	1	9	8	9	6	3	6	11	5	10	8	5	9	6			3	5
																5	0	1													3	6	2	12	6	10	4	5	9	4	2	8	0	5	3			11	6
																5	0	1													10	8	11	6	7	6	4	3	11	6	9	6	4	9	7			9	8
																4	1	0													6	5	7	8	6	7	4	5	6	5	7	12	1	3	6			3	3
																0	1	0													9	6	12	6	11	9	6	4	7	3	3	3	1	3	3			0	2
																0	1	0													6	11	8	8	6	9	4	4	1	8	2	14	7	7	5			0	6
																0	1	0													4	4	7	6	11	5	5	4	3	7	7	12	0	1	3			3	5
																0	1	0													5	6	6	8	1	5	2	9	7	5	5	10	5	5	5			8	3
																0	1	0													7	9	6	8	10	7	8	3	1	2	8	7	2	4	3			9	3
																0	1	0													4	5	9	8	2	5	6	4	8	7	9	10	2	1	5			1	4
																0	1	1													3	4	3	6	9	3	1	5	2	8	0	7	0	4	1			12	4
																0	1	1													4	8	9	2	9	7	4	1	6	5	11	7	1	2	3			10	6
																0	1	1													8	1	8	10	2	9	5	12	8	8	3	4	4	2	1			2	3
																0	1	1													9	3	7	9	6	8	1	5	9	2	4	7	6	9	9			5	4
																0	1	1													6	6	7	10	7	6	2	4	6	11	5	8	3	2	2			3	4
																0	0	1													1	7	12	6	9	3	3	7	8	6	9	10	10	0	5			9	0
																0	2	1													2	12	5	11	3	5	4	3	7	4	4	10	8	3	9			0	3
																0	2	1													9	8	8	8	9	7	8	4	10	7	5	8	5	3	6			8	2
																0	2	1													4	8	11	8	9	6	5	2	2	7	7	13	2	5	4			8	2
																0	2	1													7	8	7	3	7	7	4	2	9	7	4	3	2	6	7			5	2
																1	2	1													9	10	12	10	10	6	6	7	1	3	3	14	6	3	1			5	2
																2	2	1													4	9	7	2	8	4	4	1	4	1	6	11	5	4	3			3	5
																2	2	1													5	1	0	11	4	8	0	2	7	0	2	9	8	1	8			12	3
																2	2	1													5	9	2	9	4	3	0	2	1	4	6	12	2	2	3			10	6
																3	2	1													4	7	1	6	7	7	1	5	10	10	3	1	5	9	5			7	8
																3	1	1													4	13	8	4	12	7	2	9	6	6	1	8	4	2	1			7	5
																3	1	1													5	10	11	5	4	8	4	3	2	3	7	6	9	2	5			5	6
																4	1	1													4	8	9	11	6	9	3	2	5	9	6	3	7	7	6			9	5
																4	2	1													5	5	5	9	13	5	1	5	2	4	4	3	3	2	3			3	6
																4	2	1													2	2	6	14	0	4	3	2	7	10	2	10	0	6	3			6	7
																5	2	1													6	11	4	6	6	5	7	8	4	4	5	8	1	8	9			5	7
																5	2	1													4	7	7	6	7	5	4	5	5	6	3	8	3	1	5			11	5
																4	2	1													6	5	12	3	7	6	4	1	7	10	1	8	2	8	3			14	7
																4	3	1													5	9	9	7	4	8	4	4	5	4	3	10	3	5	6			5	2
																4	3	1													8	11	4	11	16	6	3	3	6	2	7	12	4	3	3			11	2
																4	3	4													4	7	5	8	6	8	2	6	4	6	4	4	7	7	5			2	5
																3	3	3													8	7	5	8	17	7	2	5	2	5	3	9	6	4	5			1	1
																3	3	3													2	8	5	15	12	9	14	10	10	9	3	6	6	8	4			10	1
																2	2	4													7	2	9	8	3	9	4	3	6	6	2	10	3	5	6			12	3
																2	2	5													6	10	7	12	3	5	6	5	7	7	4	9	0	2	4			8	5
																2	2	5													5	9	7	7	7	8	6	7	9	7	6	9	5	9	8			8	6
																2	2	5													7	8	10	8	5	8	10	7	6	2	3	11	0	5	4			8	3
																2	2	4													4	6	5	4	6	9	2	3	7	3	6	5	1	9	4			5	3
																2	2	4													8	7	7	9	9	6	3	4	11	1	7	9	6	4	6			5	7
																2	2	5													4	0	6	2	14	7	1	4	8	2	2	7	6	7	10			6	3
																2	2	7													8	10	8	12	10	4	3	10	9	2	3	11	7	1	4			6	5
																2	1	7													10	0	6	7	3	6	2	8	8	10	2	9	6	4	5			3	5
																2	1	6													10	3	9	6	10	7	2	3	7	5	3	12	7	11	5			5	3
																2	1	6													4	3	6	3	6	3	5	1	4	6	6	1	2	1	3			7	4
																1	1	6													6	2	10	15	12	5	0	6	3	3	3	2	3	7	2			3	5
																1	1	6													8	7	6	8	12	5	8	6	6	8	3	9	1	1	3			10	3
																1	0	4													3	5	7	3	6	2	7	6	2	9	4	5	4	4	6			10	2
																1	0	5													2	3	4	7	11	6	3	3	5	5	6	11	2	2	2			3	0
																1	0	5													3	2	6	9	3	4	11	7	2	0	6	10	3	5	6			3	5
																1	0	5													7	4	11	9	8	4	4	8	2	7	3	13	6	5	1			8	6
																1	0	5													7	12	10	8	14	7	8	9	8	3	6	6	2	6	7			10	2
																1	0	5													11	11	12	1	12	1	3	3	4	4	7	7	3	5	6			5	4
																3	0	5													3	4	11	0	16	5	3	6	9	5	5	3	7	4	5			12	1
																3	0	4													5	11	2	5	2	4	6	4	11	11	7	13	1	4	5			4	3
																3	3	4													8	5	6	5	8	10	6	9	8	6	9	11	3	1	5			6	2
																2	3	4													7	3	13	8	7	11	4	5	3	8	6	11	0	8	3			6	3
																2	3	4													5	7	7	10	7	1	9	11	8	5	3	8	0	3	2			8	5
																2	1	4													2	6	7	11	1	5	2	2	4	5	5	7	2	8	8			4	4
																2	1	4													6	4	9	7	12	1	9	4	3	4	1	7	2	6	4			10	7
																2	1	4													5	2	8	9	9	5	5	3	5	1	4	4	6	6	4			4	7
																2	0	3													5	8	6	14	13	6	7	1	13	5	4	7	7	6	3			7	4
																2	0	1													11	3	12	10	8	12	3	6	6	9	3	9	1	5	6			10	5
																2	0	1													10	3	7	2	7	6	1	4	4	9	6	7	2	6	7			3	0
																4	0	1													7	16	7	4	11	6	2	6	3	7	3	12	4	4	7			0	1
																4	0	1													6	3	8	5	10	5	11	6	3	5	6	8	7	11	0			6	4
																3	0	2													7	5	12	12	8	2	3	0	3	4	3	6	6	10	6			1	7
																4	0	2													4	5	8	7	10	5	3	7	1	6	3	7	0	10	6			7	4
																4	0	2													3	1	6	9	8	4	8	4	8	5	8	13	0	3	7			6	4
																4	1	3													5	4	8	2	9	4	4	4	10	8	4	17	2	0	8			7	2
																4	1	4													0	0	10	5	6	7	6	6	5	6	5	5	5	4	5			5	6
																4	1	3													2	3	8	12	4	6	7	8	4	3	2	7	1	2	4			11	4
																4	2	3													0	8	6	3	6	7	5	5	7	11	6	11	4	10	2			0	1
																3	2	3													0	5	8	9	5	6	4	6	6	3	8	9	4	2	8			3	5
																3	2	3													2	3	8	8	11	9	4	6	9	6	2	7	6	2	5			6	6
																3	2	3													0	10	5	6	7	4	3	6	2	5	2	11	8	2	4			7	3
																3	2	3													3	3	10	6	12	1	4	6	7	2	6	13	6	7	3			1	7
																2	3	3													4	7	5	13	4	9	9	5	10	11	0	9	7	7	0			8	5
																1	3	3													6	7	5	12	8	2	3	6	6	2	6	7	4	9	5			8	5
																1	3	2													5	9	4	9	12	3	0	7	11	9	4	6	0	2	3			8	7
																1	2	2													1	9	8	7	13	7	2	7	7	0	6	9	7	1	7			9	1
																0	1	2													1	2	10	7	8	3	1	5	1	2	1	9	2	9	3			5	4
																0	1	2													1	7	7	11	7	10	2	8	1	12	3	9	9	3	4			9	4
																0	1	2													6	1	9	5	5	6	2	10	7	2	5	12	7	4	4			0	2
																0	1	3													0	6	5	10	6	8	2	3	10	5	4	7	3	4	3			3	2
																0	1	3													1	11	3	3	11	9	0	4	6	7	4	7	11	5	5			2	6
																0	1	3													3	5	5	10	3	2	3	5	3	7	6	5	8	5	3			5	2
																0	2	3													6	3	9	3	11	4	2	4	4	2	6	12	4	5	1			7	10
																0	2	4													1	7	6	5	14	8	1	7	5	5	5	7	4	1	4			0	7
																0	2	5													6	5	8	10	9	5	8	2	5	3	5	10	6	7	11			1	4
																0	3	5													5	13	10	10	8	4	9	1	10	1	3	11	9	5	5			4	5
																0	3	5													2	3	7	7	10	7	3	1	4	5	6	8	4	6	2			1	3
																0	3	4													7	1	11	5	8	5	6	6	8	7	5	10	5	5	3			1	0
																0	3	4													2	3	5	5	6	1	2	7	6	6	4	12	6	3	3			12	3
																0	2	4													3	0	8	2	7	6	3	9	7	9	3	6	7	5	9			5	5
																0	2	5														5	12	9	4	8	2	3	1	6	6	1	12	2	6			2	5
																0	2	1														3	12	4	12	3	2	6	8	1	4	5	0	3	3			0	4
																0	2	1														3	7	6	11	5	4	6	4	9	3	11	5	2	0			12	3
																0	0	3														0	3	14	5	5	2	1	7	4	1	14	8	8	6			10	4
																0	1	3														11	15	5	7	7	1	7	8	1	1	12	0	7	3			5	1
																0	1	2														4	1	7	10	4	6	4	8	3	1	4	9	11	8			6	7
																0	1	2														9	3	9	3	4	2	7	6	2	7	4	7	3	2			5	1
																0	1	3														4	10	13	9	9	1	5	6	5	3	2	7	10	4			8	4
																0	2	4														4	7	7	7	6	1	6	7	5	1	2	9	7	2			7	5
																0	2	4														6	8	14	12	7	4	5	6	2	5	1	3	7	5			4	2
																0	2	5														4	10	2	6	9	1	2	4	4	1	1	9	2	6			6	5
																0	2	5														0	1	13	12	6	1	7	10	8	0	3	2	4	7			13	0
																0	2	5														2	10	17	5	3	1	7	6	1	5	6	10	9	6			2	6
																0	2	5														5	8	13	6	6	1	5	8	6	5	6	5	6	4			5	6
																0	2	5														9	2	4	8	4	3	4	7	5	3	9	4	2	2			1	3
																0	2	4														5	10	11	3	4	1	2	3	3	3	0	11	2	3			5	3
																0	2	4														2	3	13	5	5	6	2	7	3	4	9	9	4	4			11	4
																0	1	4														7	4	1	12	6	2	1	4	6	1	5	7	5	6			2	7
																0	1	4														13	8	3	8	8	2	3	6	8	4	7	6	1	4			8	6
																0	2	4														7	4	5	10	5	6	5	6	8	8	3	7	7	3			10	1
																0	1	6														0	7	15	15	1	5	3	8	1	8	2	7	9	2			8	0
																0	1	6														5	7	12	13	6	5	5	2	4	4	0	2	3	5			0	2
																0	1	8														13	6	10	14	8	5	3	3	8	5	11	8	3	1			10	2
																0	1	8														1	12	9	12	6	6	0	6	6	6	0	8	10	3			1	4
																0	2	8														2	3	13	1	5	8	4	3	3	4	6	11	1	6			7	3
																0	2	7														4	7	3	8	9	1	9	2	7	6	9	8	5	1			11	4
																0	1	6														4	2	8	9	6	1	3	6	1	4	4	5	1	3			7	4
																0	1	6														12	2	5	7	7	2	6	6	8	5	5	0	7	2			8	6
																0	1	7														9	12	8	8	5	9	5	0	6	6	3	7	4	3			7	3
																0	2	7														4	3	7	8	3	1	10	5	8	1	7	7	4	1			10	0
																0	2	7														1	0	1	8	6	3	9	4	2	5	5	2	1	3			9	4
																0	2	8														5	9	5	3	5	0	5	7	2	4	3	7	4	8			9	3
																0	3	5														15	10	4	12	7	7	4	6	3	5	3	7	4	1			8	6
																0	3	5														3	14	8	7	5	5	4	5	6	2	3	10	4	6			5	2
																0	3	6														7	10	3	10	9	4	5	8	5	4	5	4	4	5			15	5
																0	3	5														7	6	6	10	8	1	9	6	3	6	0	3	6	4			13	2
																0	2	7														7	8	3	12	6	4	8	8	9	9	9	7	2	6			3	4
																0	2	7														6	0	9	7	6	6	5	7	2	5	5	1	3	3			9	6
																0	2	7														5	0	0	4	6	7	3	3	7	1	0	12	6	1			9	3
																0	2	7														11	5	2	6	1	1	2	0	3	5	4	7	4	4			8	6
																0	2	6														15	6	10	12	7	3	7	4	6	6	7	1	4	3			9	0
																0	1	6														3	0	16	12	5	5	9	4	5	0	3	4	7	11			10	4
																2	1	9														2	2	6	18	3	6	7	1	8	4	4	11	5	8			8	3
																2	2	9														5	0	12	11	1	1	12	3	6	3	11	8	5	6			5	7
																2	2	9														2	11	10	3	9	7	5	7	4	3	2	4	5	8			9	1
																2	2	9														9	1	16	12	6	2	2	4	6	5	5	9	0	3			9	5
																2	1	9														7	8	5	5	5	6	4	5	10	0	1	4	5	2			4	4
																2	1	8														1	15	4	9	3	9	2	8	0	7	7	4	3	11			12	1
																1	1	6														3	11	7	12	7	0	6	6	2	5	7	7	4	1			4	4
																1	1	5														5	2	11	6	6	1	5	9	7	5	6	5	5	8			6	11
																1	1	5														2	0	10	7	9	0	7	7	3	5	1	4	3	4			11	2
																1	3	5														6	11	11	9	5	7	1	0	2	5	1	10	7	6			8	6
																0	3	5														1	4	2	4	6	1	6	5	3	5	0	6	5	6			7	3
																0	2	4														3	11	13	12	9	0	1	7	9	5	1	6	6	6			7	4
																0	2	4														9	10	3	12	9	1	8	7	7	3	10	8	5	4			10	5
																0	2	4														10	1	6	8	8	10	8	6	4	2	6	6	4	5			2	2
																0	3	4														4	3	3	13	10	3	5	3	2	7	4	2	7	1			12	0
																0	3	4														5	8	15	6	9	1	2	6	4	3	4	9	3	5			9	9
																0	3	4														9	7	5	6	5	3	6	5	5	5	2	7	3	3			13	2
																1	3	4														4	6	13	12	4	6	9	8	5	4	3	5	4	3			12	6
																1	2	4														7	2	2	8	9	3	6	7	3	5	3	6	2	3			0	5
																1	2	3														2	4	9	11	3	5	7	2	6	0	0	1	9	4			4	3
																1	2	4														12	8	9	9	7	3	8	10	3	6	2	7	4	4			15	2
																1	1	4														1	13	3	7	9	3	7	4	4	4	1	6	4	3			3	5
																1	1	5														2	10	7	12	8	2	4	6	5	1	6	4	5	4			12	7
																1	1	5														4	6	7	7	10	1	5	6	8	5	6	3	8	4			14	6
																1	1	4														10	8	8	7	5	9	4	5	0	2	6	9	4	6			11	2
																1	0	4														5	1	8	10	5	2	2	6	9	3	4	11	4	7			7	9
																1	0	4														10	9	11	1	9	2	2	3	3	2	7	3	2	6			6	3
																3	0	4														3	9	7	6	7	2	3	11	8	11	2	1	6	7			7	2
																0	0	6														1	6	12	12	5	5	5	9	11	2	4	5	6	2			11	6
																0	0	6														2	10	10	10	6	3	5	3	3	2	0	6	4	4			8	2
																0	0	6														3	17	12	4	3	3	5	5	3	1	4	6	5	7			11	0
																0	0	6														9	6	10	15	7	3	3	6	10	4	7	6	2	2			14	1
																0	0	6														3	5	9	13	3	3	7	0	10	2	4	5	5	2			11	6
																0	2	4														6	7	6	9	5	8	6	5	9	0	1	6	7	8			6	6
																0	2	3														4	3	4	8	4	5	4	6	5	6	1	10	1	6			8	8
																0	3	6														5	8	9	11	6	7	2	5	6	8	2	6	2	8			0	5
																0	3	6														4	8	6	8	9	2	4	1	7	6	1	6	4	3			12	1
																0	3	7														7	6	3	7	12	8	7	6	6	6	5	4	4	6			9	2
																0	3	6														6	7	13	8	7	13	2	7	11	7	4	2	3	6			11	2
																0	3	5														2	8	5	12	9	11	6	7	5	3	4	11	6	2			7	6
																0	3	4														10	7	12	7	6	5	12	2	7	5	0	8	3	5			9	8
																0	3	4														9	7	6	9	7	14	5	5	6	6	3	0	3	4			9	5
																0	4	4														6	8	10	7	2	13	10	1	2	7	4	1	4	5			5	0
																1	4	5														2	9	8	11	6	10	3	0	9	6	3	6	5	1			9	10
																2	4	5														9	9	2	6	12	11	2	6	1	2	2	13	7	6			10	9
																2	4	4														10	8	9	6	10	10	3	9	7	5	8	4	5	2			5	0
																2	2	5														3	3	13	11	0	12	4	5	5	9	4	6	7	11			8	3
																2	2	5														8	5	7	11	2	11	3	7	6	1	3	7	8	8			7	10
																2	2	5														8	2	4	0	9	7	5	5	6	1	4	4	5	5			10	9
																2	2	5														2	8	7	11	9	8	6	5	4	2	3	4	1	3			5	4
																2	2	4														8	8	5	12	2	8	6	7	5	5	4	11	8	3			10	14
																2	2	4														10	8	2	11	1	14	5	3	7	5	4	11	7	3			7	8
																2	2	4														6	9	2	5	1	6	5	1	5	4	1	8	9	6			13	7
																1	2	4														7	8	4	9	8	7	1	6	11	5	5	5	6	4			13	2
																1	2	3														8	6	7	9	7	8	7	8	10	5	2	11	3	6			14	1
																2	2	2														7	11	7	7	5	12	8	4	10	0	2	10	4	2			8	11
																2	2	2														6	8	9	11	5	13	3	5	7	7	7	7	3	0			11	3
																2	1	7														2	5	9	10	6	3	7	5	10	7	5	10	14	5			3	6
																2	1	6														4	8	9	10	7	12	9	6	0	1	4	4	6	5			8	3
																2	1	5														3	10	5	10	2	5	3	8	5	3	3	2	5	6			4	12
																1	1	5														7	9	10	3	6	6	8	8	9	3	13	3	2	5			7	8
																1	1	5														5	0	12	10	5	2	9	2	7	3	1	3	2	2			10	3
																1	1	4														0	8	15	12	4	7	3	5	4	5	10	3	2	3			10	2
																1	1	5														4	12	10	6	6	7	10	8	2	1	9	1	7	7			6	8
																1	1	5														11	5	7	11	2	13	0	4	7	5	1	10	4	8			9	10
																2	1	5														8	9	8	7	7	11	5	9	13	0	4	9	4	1			10	1
																2	1	4														5	1	7	1	2	2	10	7	4	5	5	4	4	7			10	4
																2	1	4														4	11	3	1	4	8	4	2	6	5	2	5	3	6			11	3
																2	1	4														8	11	12	6	5	1	7	6	2	3	3	4	7	4			15	1
																2	1	3														5	2	11	7	5	9	9	5	4	5	7	9	4	0			12	2
																1	1	2														8	10	5	8	7	10	5	6	2	3	5	8	4	3			2	2
																1	1	2														11	13	11	8	6	7	6	1	2	6	4	3	5	6			5	3
																1	1	2														1	9	6	11	4	7	8	8	4	4	1	2	8	5			10	6
																1	1	2														0	10	3	8	5	11	3	2	6	9	5	0	8	8			1	12
																1	1	1														8	12	15	15	3	13	4	7	4	5	6	3	4	2			10	2
																1	1	1														5	4	4	4	5	10	9	4	4	1	8	1	7	5			7	3
																2	1	1														0	9	1	11	10	10	6	1	8	4	3	8	1	4			10	3
																3	1	1														5	4	4	6	6	8	6	3	9	4	1	3	4	5			7	5
																3	1	1														9	6	4	10	4	9	4	2	3	3	0	4	10	9			7	8
																3	1	1														13	4	8	5	7	10	8	1	9	5	6	12	7	5			10	4
																3	1	1														4	7	12	8	2	9	6	8	3	4	10	7	1	2			4	4
																2	1	1														11	2	10	11	7	5	6	8	8	6	7	11	5	6			6	3
																2	1	1														4	1	3	6	4	10	4	8	1	3	4	6	1	9			10	4
																2	1	3														8	4	11	12	12	7	4	2	6	1	0	2	4	2			14	6
																3	1	3														10	6	3	4	4	5	8	6	7	0	4	5	7	0			9	5
																2	1	3														6	5	14	2	8	13	7	5	3	5	3	8	4	3			2	7
																2	1	3														1	5	2	8	1	9	6	3	10	5	3	9	4	5			11	3
																2	1	3														9	10	4	2	3	8	8	7	2	4	2	7	1	2			7	3
																2	1	3														7	12	10	10	3	2	2	3	5	5	2	7	8	6			4	4
																2	1	3														14	6	12	11	5	13	1	0	9	4	1	1	6	11			9	6
																2	1	3														0	5	8	8	1	5	8	4	4	3	1	8	5	1			7	4
																2	1	3														6	5	11	12	2	4	2	3	0	2	9	3	5	4			9	1
																2	1	3														10	10	6	10	6	8	4	2	1	2	7	7	8	7			6	4
																1	1	3														7	6	4	7	5	13	5	6	7	7	7	3	1	6			11	8
																1	1	3														5	8	4	1	2	16	9	5	2	4	6	3	7	5			11	10
																1	1	2														8	8	6	14	4	8	2	6	1	10	5	4	8	4			9	1
																1	1	3														9	5	6	7	3	8	6	5	4	12	2	7	6	4			4	6
																1	1	3														3	10	10	5	3	9	10	8	6	12	1	7	6	7			4	3
																0	1	3														10	9	4	7	5	7	4	8	7	1	4	2	2	4			6	2
																0	1	3														11	8	11	9	4	9	3	8	0	8	5	8	7	10			9	2
																0	1	3														1	8	5	9	5	4	7	3	2	4	1	2	4	3			9	7
																0	1	3														7	4	13	13	2	8	7	3	3	8	2	1	9	5			7	5
																0	2	3														8	12	5	8	2	5	5	5	8	9	3	2	2	7			3	4
																0	2	4														3	9	9	6	3	9	1	7	9	10	5	3	5	9			6	13
																0	2	4														11	8	15	2	5	10	0	4	2	9	11	5	3	2			6	12
																0	0	4														2	8	13	7	2	5	2	3	7	8	3	11	3	6			11	2
																0	1	4														8	12	9	12	5	6	6	5	14	8	0	2	4	3			4	13
																0	1	4														3	2	12	5	5	12	9	7	3	5	10	11	9	2			8	4
																0	1	4														11	7	5	9	4	11	6	7	5	2	3	11	8	8			10	4
																0	1	5														8	2	5	9	4	7	4	8	4	8	5	1	4	4			7	2
																0	1	5														7	2	6	5	3	9	7	1	2	4	1	6	3	4			1	8
																0	1	5														3	13	7	5	4	14	2	7	6	7	6	7	4	9			8	5
																0	1	6														1	8	7	11	1	7	2	8	7	10	8	4	6	7			8	3
																0	1	5														12	8	9	5	6	8	8	9	3	10	2	4	7	4			6	0
																0	1	5														11	6	8	7	4	4	6	2	4	12	9	5	5	3			2	1
																0	1	4														10	12	7	8	3	2	0	8	1	0	4	9	7	5			7	0
																0	1	3														3	5	9	9	2	11	2	5	5	10	3	8	7	12			5	7
																0	1	3														3	3	9	7	2	8	7	9	0	4	1	7	6	2			6	5
																0	1	3														5	7	12	7	9	7	4	12	7	5	2	8	11	9			4	7
																0	1	3														6	11	16	10	1	8	5	4	10	8	2	6	5	4			10	7
																0	1	4														2	10	6	7	1	11	3	12	8	5	8	3	2	7			9	4
																0	1	4														1	6	15	8	1	9	11	9	7	6	7	10	1	4			1	11
																0	1	3														3	8	7	11	3	4	7	11	8	12	7	11	6	4			7	7
																0	1	2														7	8	2	10	2	11	8	0	3	11	2	7	5	4			3	5
																0	1	2														1	9	8	11	8	6	2	4	0	9	7	5	10	4			9	3
																0	1	1														6	13	8	5	4	11	1	7	1	3	6	1	0	4			0	1
																1	1	2														3	6	6	9	2	8	3	7	2	6	4	4	1	2			6	2
																1	1	1														8	11	7	6	4	9	2	9	8	10	7	2	1	4			5	5
																1	1	1														8	9	7	8	2	11	5	4	2	3	7	6	5	4			9	2
																1	1	1														3	7	3	7	6	12	0	6	6	7	5	13	5	9			0	2
																2	1	2														11	7	7	4	3	10	8	6	1	6	6	9	4	4			4	2
																2	1	2														9	9	14	15	3	12	3	5	4	10	5	4	8	1			5	5
																2	1	3														6	9	14	9	1	7	2	8	10	7	5	8	7	5			9	6
																2	1	3														5	4	9	11	3	10	0	7	1	5	6	6	5	1			9	1
																2	1	3														2	8	6	7	1	6	9	9	11	8	11	6	3	0			10	2
																2	1	3														5	6	10	3	6	6	6	4	10	3	6	3	2	1			6	1
																2	1	3														12	8	7	7	2	10	7	3	11	9	7	5	4	8			7	2
																2	1	3														8	10	7	5	5	12	7	0	4	6	5	9	5	3			3	3
																2	1	3														8	8	10	5	4	15	6	1	15	7	4	8	4	5			1	1
																2	1	3														6	8	12	9	7	10	4	8	3	3	8	4	4	10			1	2
																2	1	1														6	2	4	8	5	16	5	5	5	9	4	1	4	5			2	2
																2	1	0														8	10	14	11	4	8	3	1	6	4	9	2	3	12			2	1
																2	1	0														10	13	10	11	6	10	1	5	2	1	6	3	7	4			10	3
																2	1	0														3	12	11	6	6	9	3	3	14	13	4	5	7	8			8	3
																2	1	0														8	13	11	5	6	1	8	8	8	9	10	10	6	7			9	2
																2	1	0														3	4	4	9	9	4	4	9	7	3	5	10	6	9			8	3
																2	2	1														10	11	4	10	1	3	6	1	3	4	8	7	0	4			7	2
																2	2	1														4	2	9	14	6	8	2	3	9	11	8	1	0	10			1	5
																2	2	1														2	9	1	7	5	5	4	8	11	8	11	7	10	3			8	4
																2	2	1														6	8	11	2	3	7	5	1	8	5	1	3	5	3			6	2
																3	2	1														8	4	12	8	4	2	4	1	4	3	7	5	4	8			1	6
																1	2	1														10	11	8	10	6	14	3	2	7	10	6	8	2	8			1	2
																1	2	1														10	8	8	5	8	10	3	4	10	6	7	7	4	8			11	2
																1	2	3														10	7	10	8	3	13	4	0	9	7	9	8	5	4			8	7
																2	2	5														5	4	13	6	6	8	8	2	5	4	4	7	6	8			1	11
																1	1	5														3	9	7	11	11	3	6	5	5	3	7	7	3	3			6	0
																1	1	6														10	6	7	6	1	13	6	9	11	12	3	10	2	8			6	0
																1	1	6														1	8	7	9	5	10	5	6	12	2	9	10	8	5			5	1
																2	1	7														5	9	6	15	1	6	1	10	10	8	0	4	5	1			4	3
																2	1	8														6	9	7	7	7	12	4	5	10	8	5	7	4	6			1	6
																2	1	9														8	8	2	9	7	4	2	3	9	11	6	3	5	8			4	6
																2	1	9														3	11	11	7	3	11	7	7	10	4	9	7	3	7			10	6
																2	1	9														7	11	10	9	2	9	4	1	8	5	5	4	4	8			4	2
																2	1	9														9	1	6	10	3	9	6	4	8	12	6	3	7	6			3	8
																2	1	10														9	1	3	11	2	10	7	5	14	6	5	7	6	6			0	7
																2	1	3														4	5	10	13	6	10	5	9	7	5	5	11	4	6			4	4
																2	0	3														9	6	10	5	8	8	4	3	13	10	3	11	5	5			10	0
																2	0	3														7	6	7	9	5	10	4	6	9	11	4	6	7	4			1	8
																2	1	3														9	4	5	14	9	8	6	6	7	2	1	7	4	10			3	1
																0	1	3														9	5	3	11	8	3	5	2	5	14	9	3	6	3			3	4
																0	1	3														6	1	9	11	4	14	4	2	6	4	9	8	5	1			4	9
																1	1	2														4	3	12	5	6	5	2	3	10	7	8	7	3	2			6	11
																1	1	2														11	3	6	7	3	9	5	2	4	1	7	6	6	5			8	2
																1	1	2														11	6	8	7	1	4	9	7	6	13	7	8	4	1			1	2
																1	1	2														10	6	14	5	6	11	1	8	9	10	0	9	6	8			9	1
																2	1	2														6	1	7	7	6	9	8	5	9	7	9	5	7	7			7	5
																2	1	2														5	7	6	12	2	4	6	6	7	5	10	6	3	8			6	0
																2	1	2														1	2	9	10	8	7	3	2	6	12	6	5	4	3			9	5
																2	1	2														6	2	13	14	3	10	7	5	8	6	3	10	2	3			3	3
																2	1	4														7	11	12	8	3	3	10	8	14	4	5	3	8	5			7	1
																2	1	4														5	7	3	6	4	9	3	6	4	2	10	4	4	10			6	2
																2	0	5														3	3	12	7	7	5	8	2	10	5	9	5	6	11			8	0
																3	0	5														7	5	10	4	3	4	6	3	3	5	5	11	3	8			0	5
																3	0	6														4	13	0	12	6	7	2	3	3	4	8	6	4	2			4	5
																3	0	6														4	10	6	11	5	1	3	4	8	9	6	6	3	7			7	0
																3	0	6														7	11	5	8	2	4	5	12	6	7	6	5	4	8			3	9
																1	0	6														1	7	10	11	8	17	6	2	8	8	6	8	1	8			1	1
																1	0	6														2	12	13	10	5	13	2	3	9	3	10	9	4	1			2	3
																1	0	7														8	6	8	13	9	11	1	4	9	14	9	9	1	3			7	5
																1	0	8														6	5	2	8	8	4	4	10	7	12	6	5	4	9			8	2
																2	0	9														9	7	7	7	8	12	0	5	6	8	12	5	7	9			0	2
																2	0	9														4	6	13	16	8	11	4	8	14	6	5	7	7	9			9	9
																2	0	10														2	5	9	11	8	13	4	7	10	3	5	3	2	4			4	1
																2	0	6														0	9	5	6	5	12	8	8	3	5	7	10	9	5			9	4
																3	0	6														8	3	7	3	5	7	10	5	2	10	5	6	1	7			0	3
																3	0	7														9	9	4	7	6	1	5	5	12	0	4	11	4	9			7	4
																2	0	8														2	5	10	9	7	13	3	6	5	7	4	2	4	8			9	1
																2	0	9														3	4	1	7	5	9	2	4	12	13	8	8	4	3			5	3
																2	0	9														11	8	12	10	5	8	1	4	9	5	10	10	4	9			10	8
																2	0	8														9	7	5	6	8	6	3	5	16	6	4	6	4	4			7	2
																2	0	7														7	9	7	10	4	7	8	8	10	7	3	1	8	7			2	1
																2	0	6														2	3	10	0	8	6	3	3	14	8	11	4	4	7			6	3
																2	0	5														0	8	12	3	6	13	5	8	8	0	6	4	5	4			4	3
																1	0	6														9	4	6	7	4	5	5	12	7	3	4	4	4	9			5	10
																1	0	5														5	7	11	8	7	14	3	3	4	6	7	5	3	2			0	3
																1	0	5														6	9	10	13	3	8	3	6	14	9	11	2	5	2			3	3
																1	0	5														4	8	8	7	14	2	6	4	13	5	8	6	9	6			0	7
																1	0	5														7	8	11	8	8	3	6	5	7	2	12	10	5	4			9	3
																1	1	5														10	10	10	0	11	7	2	1	8	9	4	2	7	8			6	1
																1	1	5														3	8	13	0	2	3	8	11	8	5	8	4	4	3			8	2
																1	1	3														6	5	4	4	4	10	7	11	3	8	1	5	3	4			1	2
																1	1	2														13	8	2	11	9	1	4	10	11	6	7	9	7	2			10	8
																1	1	2														9	7	8	10	2	8	4	7	13	8	6	3	4	2			9	10
																1	1	2														6	9	6	8	3	10	4	9	16	4	8	3	3	10			1	2
																1	1	2														5	10	12	7	4	4	4	0	15	5	5	5	7	7			7	6
																1	1	2														1	11	4	12	7	10	2	9	6	1	3	3	7	7			5	6
																1	1	2														9	8	6	6	9	8	3	10	6	8	7	8	2	10			1	10
																1	1	0														6	11	8	6	4	6	2	12	15	6	5	7	3	9			5	8
																1	1	0														4	12	5	6	8	12	7	9	6	4	6	13	4	5			10	3
																1	1	0														7	10	8	10	10	11	1	7	12	2	6	10	1	6			6	2
																1	1	0														6	9	12	1	11	7	1	4	5	2	7	6	1	8			8	3
																1	0	0														2	5	3	8	2	7	5	5	3	8	5	7	6	7			12	1
																1	0	0														1	5	6	3	5	11	6	9	7	3	6	4	1	11			6	5
																1	0	0														3	5	6	8	9	10	11	10	8	7	0	3	1	6			3	8
																1	0	0														1	10	6	8	7	4	7	13	7	3	6	3	7	12			0	9
																1	0	0														11	12	8	14	6	10	7	9	13	5	7	7	5	4			0	9
																1	0	0														4	5	14	7	4	8	3	7	10	7	10	5	8	13			2	1
																1	0	0														6	5	12	13	10	6	5	10	2	8	10	4	7	8			3	2
																1	0	0														9	7	6	8	1	9	6	11	5	7	8	5	5	5			4	2
																0	0	5														5	3	13	10	8	3	4	6	11	5	6	4	4	7			5	0
																1	0	6														4	3	9	13	1	11	4	10	13	10	3	3	6	7			4	8
																1	0	6														3	10	7	11	4	14	11	7	9	4	6	5	1	5			1	5
																1	0	6														1	3	10	7	3	7	2	10	6	7	2	5	3	2			1	7
																1	0	7														2	8	7	0	8	1	6	4	7	8	8	11	12	10			6	8
																1	0	7														9	8	10	9	7	4	1	12	8	5	9	2	11	8			4	5
																2	0	7														8	6	9	9	4	3	2	7	9	5	6	4	2	5			4	2
																2	0	6														6	12	12	11	8	6	4	9	13	3	4	2	5	12			5	2
																2	0	5														10	9	8	13	7	5	1	7	13	8	4	5	2	9			7	3
																2	0	5														6	9	5	11	4	3	9	11	4	7	8	4	2	5			7	3
																2	0	6														9	8	13	9	4	7	1	12	10	6	4	1	4	11			8	4
																2	2	6														4	6	7	8	7	7	6	7	6	5	5	4	1	7			3	4
																2	2	6														7	4	7	4	7	9	8	11	10	8	7	3	7	9			10	2
																2	2	5														5	10	12	5	8	7	5	10	9	6	5	6	5	2			5	6
																1	2	5														2	13	12	8	6	7	0	16	18	5	4	4	8	4			4	0
																1	2	5														1	13	4	8	6	7	2	12	13	8	5	6	9	2			6	4
																1	2	4														3	11	9	5	7	10	0	12	6	5	13	7	9	6			4	3
																1	2	5														2	11	5	10	5	13	2	8	8	2	12	5	1	3			8	4
																1	2	5														2	4	1	10	6	13	4	0	8	6	3	3	2	7			0	0
																1	2	5														1	7	8	16	3	11	4	13	13	6	4	5	3	9			6	1
																1	3	5														8	7	10	12	3	13	6	8	6	4	8	3	6	7			4	2
																1	1	5														4	5	9	8	9	13	5	8	10	6	5	2	1	8			9	2
																1	2	5														7	9	8	8	5	15	3	4	11	2	3	7	6	9			7	5
																1	2	4														10	0	4	6	0	9	6	7	8	9	4	2	3	0			0	5
																1	2	4														4	10	14	9	5	7	8	11	13	4	4	7	6	3			7	3
																1	2	5														5	3	3	7	5	6	3	11	5	5	6	5	2	4			10	4
																1	2	5														10	6	11	11	5	16	11	7	8	1	13	4	7	10			4	8
																1	3	5														5	6	4	13	6	14	6	14	4	6	9	9	6	7			4	5
																1	3	5														4	12	6	6	5	8	1	11	3	5	6	5	4	5			0	6
																1	0	4														7	6	6	7	7	6	8	6	13	4	6	9	3	0			1	7
																1	0	4														6	10	7	9	5	7	4	10	8	6	3	3	1	5			10	1
																1	1	4														5	5	9	9	5	6	1	8	9	7	11	4	2	5			12	2
																1	1	4														5	0	9	13	3	6	2	8	8	6	4	4	4	5			9	3
																1	2	4														10	12	1	9	4	7	9	9	7	5	9	7	7	5			7	0
																1	2	4														8	7	4	11	7	7	6	6	9	6	7	3	3	4			2	3
																1	2	3														2	6	4	1	8	7	13	12	11	4	9	10	0	10			0	6
																1	2	5														7	7	3	12	6	8	8	10	9	10	7	5	2	8			1	3
																1	2	5														7	6	4	12	3	14	8	9	9	6	5	3	8	10			8	9
																1	1	4														4	5	5	8	5	12	15	12	5	5	10	6	6	9			4	10
																2	1	4														1	12	8	9	6	5	12	12	12	5	10	6	5	8			9	2
																2	1	4														10	6	10	9	8	8	7	11	10	8	5	8	2	10			11	1
																1	1	5														8	6	9	1	3	8	10	11	6	8	8	6	4	4			2	10
																1	0	5														4	6	5	8	6	8	15	13	9	1	7	4	2	6			7	2
																1	0	4														5	8	11	8	6	5	3	9	11	8	8	1	8	8			10	2
																1	0	6														5	12	8	9	4	7	9	11	10	10	4	9	3	8			7	0
																1	0	6														7	5	6	5	4	5	8	6	4	10	9	3	1	6			0	4
																1	0	5														6	12	10	8	6	3	4	5	4	4	2	7	3	12			2	3
																1	0	5														8	5	4	2	5	10	8	9	6	4	5	8	8	10			5	4
																1	0	4														5	7	8	4	7	9	16	4	6	4	5	3	5	10			13	8
																1	0	4														7	8	8	10	4	11	9	14	8	9	5	9	6	11			4	3
																1	0	4														3	8	5	11	4	11	9	8	6	3	10	8	7	8			7	0
																1	0	3														4	7	8	8	4	4	11	11	8	7	9	5	5	7			3	5
																1	0	4														2	10	13	2	9	4	12	5	13	5	7	5	5	5			5	1
																0	2	4														7	9	10	9	3	4	10	2	5	7	7	12	4	4			3	12
																0	2	4														10	6	10	9	6	7	9	6	11	6	8	6	4	4			4	11
																0	2	4														6	9	7	8	6	7	7	11	1	4	5	7	2	8			6	4
																0	2	2														3	6	7	6	8	6	8	6	10	5	9	5	9	9			0	8
																0	0	2														9	9	10	12	2	5	6	5	10	1	5	8	15	12			8	1
																0	0	2														5	3	11	4	1	6	15	5	11	7	4	0	4	8			5	2
																0	0	2														7	13	4	9	4	12	11	13	11	6	6	9	8	5			7	9
																2	0	6														8	10	7	8	3	8	12	7	10	8	5	11	3	5			4	5
																2	0	7														6	5	12	5	5	10	11	6	9	5	9	4	9	6			5	10
																2	0	7														0	8	0	4	2	8	11	5	6	7	5	5	5	12			9	3
																2	0	7														8	9	1	6	6	8	6	10	3	6	3	6	5	10			2	2
																2	1	7														7	9	7	11	3	5	7	6	9	5	6	7	7	3			4	1
																2	1	7														6	12	9	6	6	4	7	11	15	9	11	8	7	11			4	5
																2	1	9														3	1	7	9	5	7	10	7	10	4	4	5	2	12			2	8
																2	1	9														6	5	7	7	2	6	8	6	13	6	9	4	3	8			1	6
																2	1	9														7	4	5	5	3	12	9	14	10	5	6	8	2	11			0	4
																2	1	9														4	8	11	11	6	8	8	11	11	8	10	9	2	10			4	3
																2	1	9														5	4	7	10	3	3	11	10	8	5	8	6	4	7			3	11
																2	2	9														10	2	8	6	5	6	8	12	11	4	7	6	2	10			8	3
																2	2	8														11	9	9	12	6	5	11	14	9	7	2	3	7	3			11	5
																2	2	6														8	10	3	13	8	6	10	2	4	8	4	4	5	7			1	7
																2	2	5														1	7	3	4	5	8	5	5	13	4	6	2	1	7			1	4
																2	2	6														5	11	11	6	5	1	4	10	2	9	6	2	2	7			0	2
																2	3	6														6	10	13	7	5	7	11	16	9	6	3	3	3	6			7	6
																2	2	6														4	5	3	7	0	10	11	6	6	13	4	7	1	13			5	5
																1	2	6														8	8	6	11	7	6	14	9	14	8	8	6	5	11			2	6
																1	2	5														3	10	9	10	7	7	8	10	13	7	6	5	6	5			3	3
																1	2	4														8	5	8	11	8	7	14	13	7	7	8	2	7	4			7	2
																1	2	4														6	10	4	12	3	6	10	9	9	5	5	9	7	8			4	2
																1	1	3														10	13	6	12	1	3	8	12	8	4	3	6	6	3			11	3
																1	1	4														8	9	14	13	6	8	16	10	6	6	6	5	5	5			3	6
																1	0	4														5	7	9	5	7	9	4	7	7	3	5	6	4	4			2	6
																1	0	4														8	7	2	11	5	3	15	11	10	6	7	4	7	6			5	2
																1	0	5														8	3	4	0	4	6	9	8	10	6	3	3	5	9			2	2
																1	0	5														5	6	11	4	6	9	12	7	8	3	4	6	3	6			0	6
																1	1	6														6	2	6	3	7	5	9	9	11	9	4	6	0	5			4	5
																2	1	6														5	7	7	15	6	5	9	8	12	6	4	7	6	5			8	2
																2	1	7														6	10	13	5	2	8	12	5	10	2	5	4	5	1			1	9
																2	1	5														9	9	10	5	5	9	8	8	5	6	8	4	3	4			0	7
																2	1	5														6	6	9	7	6	5	9	11	15	0	5	6	4	9			13	2
																2	2	3														12	0	13	9	7	5	6	9	7	5	5	2	7	7			3	6
																2	2	3														7	11	8	5	7	5	10	6	9	9	9	7	7	9			7	2
																2	2	4														5	9	12	9	0	6	10	13	9	8	5	4	3	5			10	5
																2	3	4														7	7	13	9	1	7	4	8	14	3	7	5	4	8			7	11
																2	2	4														3	6	6	3	6	5	10	9	7	7	6	7	2	2			4	2
																2	2	4														6	6	7	11	2	6	8	9	8	4	9	4	3	11			6	5
																2	2	4														9	6	10	5	3	6	8	12	8	4	9	3	7	7			8	10
																2	2	5														12	10	7	11	4	7	4	7	7	10	6	2	4	9			8	5
																2	2	5														5	5	11	5	4	7	9	7	11	6	3	6	7	5			4	7
																2	2	5														9	9	8	8	6	9	3	13	12	4	5	3	5	3			8	6
																2	2	4														7	12	2	10	4	3	9	8	13	4	8	5	11	2			2	2
																2	2	7														9	11	7	12	6	6	11	6	2	2	10	8	7	8			4	1
																2	2	7														3	11	9	6	1	3	3	9	9	7	9	2	1	9			3	3
																2	2	7														12	6	9	8	0	8	8	6	5	5	8	5	7	8			0	2
																2	2	7														9	8	9	6	0	5	9	14	9	2	8	4	8	4			8	1
																2	1	7														8	10	7	11	3	6	9	6	8	2	11	8	7	4			2	1
																2	1	6														1	6	8	9	2	2	12	8	8	4	9	4	8	8			7	11
																2	1	6														6	8	13	7	5	10	11	12	7	2	5	3	8	4			8	4
																2	0	6														4	9	9	8	1	4	12	7	9	5	4	5	7	3			1	5
																2	0	6														6	10	4	9	2	8	3	10	7	4	10	5	6	4			0	4
																3	1	4														9	7	6	6	4	1	11	8	13	12	6	9	3	4			6	0
																4	1	4														8	8	6	6	4	5	11	8	6	5	8	5	5	13			1	2
																4	1	6														5	5	7	13	1	6	8	11	2	4	14	4	3	9			9	4
																4	1	5														12	9	5	10	0	7	10	9	9	2	6	12	7	5			1	2
																4	0	5														4	4	4	6	1	6	7	11	12	4	8	9	4	2			4	2
																5	0	5														8	9	10	11	6	4	15	13	7	9	7	8	4	4			5	9
																5	0	6														10	7	10	8	4	8	9	5	11	5	4	3	2	1			10	3
																5	0	6														7	0	10	8	1	4	3	8	9	7	4	0	5	1			0	8
																4	0	5														9	7	5	6	4	12	19	9	6	11	5	4	5	4			7	0
																4	0	6														5	0	7	8	3	10	7	12	11	3	5	8	4	8			9	3
																4	0	6														9	10	8	9	7	8	10	5	4	5	4	6	9	11			6	5
																4	0	6														5	5	7	10	3	7	5	9	14	6	9	2	4	5			5	3
																4	1	6														10	8	7	11	5	7	7	12	10	4	5	5	3	2			4	4
																0	1	4														6	8	11	9	2	4	11	7	13	2	8	7	4	8			7	1
																1	2	3														8	3	5	7	0	5	7	9	1	5	4	7	4	5			11	0
																2	2	3														8	12	2	12	4	5	9	6	11	5	5	4	5	0			6	3
																2	3	3														13	3	11	9	2	8	6	13	5	2	3	1	0	8			2	2
																2	2	3														12	1	11	9	2	0	9	10	10	7	7	5	12	0			0	5
																3	3	4														13	3	5	9	4	3	16	9	8	5	7	4	7	1			4	4
																3	3	3														13	4	8	3	4	7	12	10	13	4	3	5	3	7			6	9
																3	3	3														4	11	9	5	5	4	9	11	12	4	9	5	7	4			13	7
																3	2	4														6	7	10	9	5	9	3	12	7	6	6	3	2	8			3	7
																3	2	4														1	6	10	8	2	5	4	8	8	4	8	9	5	3			4	2
																3	2	5														8	9	5	9	2	6	0	10	8	2	8	3	6	9			1	9
																3	2	5														6	8	1	5	3	6	10	11	13	0	6	5	4	6			4	8
																3	2	5														2	10	5	9	2	4	5	12	5	3	12	10	9	3			8	4
																3	2	5														6	9	8	8	2	6	9	4	10	4	7	6	7	9			0	2
																3	3	5														4	9	8	6		3	6	7	8	6	6	5	4	6			7	3
																3	3	6														6	7	8	8		6	8	5	11	4	5	7	5	2			3	2
																3	3	7														1	5	8	6		0	5	5	6	9	4	5	7	12			9	6
																2	2	8														11	9	4	3		1	5	7	9	6	6	4	3	6			4	1
																1	2	7														7	9	8	3		1	16	10	15	6	4	6	6	4			10	3
																1	2	6														2	6	6	7		12	13	7	16	6	9	7	6	5			4	2
																1	0	5														9	5	10	5		8	11	9	9	4	11	2	8	6			0	1
																1	0	5														9	2	7	9		5	6	7	13	3	6	6	13	13			8	7
																1	0	7														8	7	9	11		3	9	3	10	1	4	5	6	5			2	5
																2	0	7														10	7	5	5		5	12	10	10	4	5	1	11	3			9	4
																2	0	7														4	5	10	3		6	13	6	9	4	5	8	12	3			10	4
																2	0	6														8	5	6	5		4	12	13	13	1	6	9	7	1			7	5
																3	0	7														7	12	7	7		5	9	11	6	2	8	6	10	3			9	11
																3	0	7														8	12	6	11		6	6	9	11	2	8	5	7	6			5	3
																2	0	6														8	3	8	9		8	9	8	10	5	5	6	6	4			3	10
																2	0	6														4	3	5	10		2	12	7	8	6	4	5	4	9			1	0
																2	1	6														15	9	8	7		1	11	16	13	4	2	9	5	5			9	3
																2	2	5														13	10	8	10		3	9	12	9	6	5	8	4	6			5	2
																2	2	6														9	6	4	11		6	10	8	7	1	5	4	10	13			4	2
																2	3	7														5	9	6	10		7	10	10	15	8	7	3	5	8			0	3
																2	3	6														8	2	9	8		9	10	8	6	7	6	3	8	8			3	3
																1	3	5														1	6	7	5		6	3	11	12	7	5	8	11	4			4	1
																1	3	5														7	7	8	10		5	9	10	17	5	5	4	7	8			12	0
																1	3	5														6	7	5	4		6	7	9	5	5	8	7	11	9			7	1
																2	3	3														13	4	9	4		9	7	10	12	8	7	3	12	8			10	6
																2	3	3														3	9	4	7		5	9	14	4	3	10	8	10	11			3	3
																2	3	2														7	7	7	6		3	12	5	7	5	6	4	0	1			7	1
																2	2	2														7	6	8	3		3	9	12	8	1	9	4	9	5			10	2
																2	2	2														7	9	12	4		3	8	8	5	7	5	5	5	4			2	5
																2	2	2														8	12	5	10		4	6	12	12	7	9	7	7	3			3	6
																3	2	1														9	6	9	8		3	10	11	6	9	5	4	8	6			5	2
																3	2	1														8	9	3	9		6	8	12	15	7	10	2	7	4			4	2
																3	1	1														9	5	9	6		5	3	11	8	7	5	1	8	2			13	5
																2	1	1														10	11	9	13		10	1	10	8	8	8	5	6	7			2	8
																2	1	3														9	10	12	8		1	3	7	13	7	10	4	8	7			5	3
																2	1	4														8	9	12	3		3	8	4	4	5	9	4	4	10			3	3
																2	0	4														9	2	11	6		7	8	6	8	2	9	11	3	7			6	2
																3	1	4														10	7	1	4		6	8	12	4	9	3	8	7	6			4	3
																3	1	4														1	7	12	2		2	11	3	6	6	7	5	9	8			7	4
																2	0	4														5	9	8	6		4	11	8	11	6	8	4	9	4			9	4
																2	0	5														9	9	10	5		1	12	9	10	6	9	4	7	4			4	6
																2	0	4														12	10	8	7		3	4	12	10	7	8	8	9	5			3	1
																2	0	5														5	4	5	9		5	7	11	13	3	6	4	7	2			7	1
																2	0	4														2	9	14	12		5	7	16	5	5	5	7	11	8			4	5
																2	0	5														9	11	6	10		5	4	10	2	5	4	6	8	6			7	2
																2	0	5														3	6	6	11		3	6	8	5	2	5	4	6	7			6	9
																1	0	4														4	9	12	12		6	9	13	10	6	6	3	9	7			5	8
																1	0	5														9	11	16	12		6	6	11	3	3	7	4	11	11			3	7
																1	0	5														4	8	12	14		5	11	12	10	9	7	10	2	4			3	9
																1	0	6														12	6	9	9		4	6	2	1	3	4	4	5	3			5	3
																1	0	6														3	10	10	6		11	11	7	7	9	9	7	5	2			0	5
																1	0	6														7	6	6	5		2	10	2	9	4	5	7	8	5			2	1
																0	0	7														8	2	8	8		6	10	7	2	8	7	6	7	10			0	5
																0	0	6														9	8	10	5		9	12	13	8	2	5	3	3	6			10	5
																0	0	6														7	8	8	7		4	9	8	4	4	7	5	10	10			11	3
																0	0	6														5	11	1	11		5	17	16	2	1	6	6	2	8			3	3
																0	0	6														3	5	9	8		2	13	11	5	4	7	9	8	2			3	3
																0	0	5														6	0	7	3		6	3	11	6	2	7	3	10	6			4	5
																0	0	5														8	7	11	10		8	5	3	5	4	10	5	7	4			6	8
																2	0	5														11	9	10	9		5	9	10	6	5	5	4	6	8			10	4
																2	0	5														8	5	11	4		4	8	10	6	0	7	3	8	3			6	7
																2	0	5														8	9	11	11		6	15	9	7	1	10	3	6	4			6	4
																2	0	5														14	12	7	8		7	15	10	9	5	3	8	4	7			2	6
																2	0	7														7	1	7	5		7	11	4	8	2	6	10	7	0			10	2
																2	0	6														8	9	8	3		5	10	6	0	0	9	6	10	5			5	5
																2	0	4														6	7	11	10		1	7	8	4	6	4	2	6	2			4	2
																2	0	4														8	12	8	12		4	7	9	6	5	6	8	6	9			2	3
																2	0	4														5	9	6	11		3	8	12	5	0	4	4	5	12			0	4
																2	0	4														5	7	8	8		7	8	9	6	3	12	2	10	3			4	1
																2	0	5														7	9	9	8		3	3	9	4	0	9	1	8	8			4	4
																2	0	5														9	5	10	11		1	9	7	0	2	13	4	1	2			8	3
																1	0	4														6	8	8	7		9	11	10	7	4	6	6	4	7			11	5
																1	0	5														10	6	4	7		4	5	6	3	3	5	4	4	5			2	5
																1	0	5														11	6	12	9		3	9	6	8	6	4	4	7	10			6	5
																1	0	5														2	8	9	12		5	10	9	8	9	5	7	7	2			7	2
																1	1	5														7	5	4	5		2	5	0	2	6	6	6	5	5			9	2
																1	1	4														6	13	13	9		10	10	11	0	4	5	2	8	6			8	4
																1	2	4														8	6	13	3		5	15	9	6	2	7	7	15	7			2	3
																1	2	4														10	14	9	7		4	11	5	1	5	5	4	8	1			4	3
																1	2	3														5	9	9	7		4	4	10	1	4	6	10	17	10			6	1
																1	2	7														2	10	6	5		4	12	15	4	2	7	5	4	2			2	2
																1	2	7														12	7	2	5		3	13	8	6	3	6	7	4	6			11	2
																1	2	8														10	8	10	9		8	4	5	4	3	7	8	5	0			3	2
																1	2	8														4	5	6	8		8	9	13	3	6	9	8	8	3			7	4
																1	2	8														9	4	7	9		7	11	16	5	2	6	3	8	1			10	6
																1	2	8														7	11	13	6		0	11	10	4	1	10	4	8	12			6	4
																1	2	7														7	9	6	10		3	6	12	2	6	4	4	7	3			6	1
																1	2	5														4	12	10	9		6	5	11	0	5	11	8	8	6			4	6
																0	2	4														9	6	8	9		5	8	10	8	9	2	2	5	1			2	2
																0	2	4														7	7	7	10		3	8	10	6	3	2	7	6	0			4	3
																0	1	4														6	5	10	9		3	14	7	7	6	6	3	5	3			6	2
																0	1	4														7	8	7	3		7	9	4	6	3	5	7	6	2			8	2
																0	2	3														6	9	8	12		9	13	9	0	4	5	5	5	6			3	5
																0	2	8														9	13	2	8		5	7	8	6	5	8	2	8	7			10	7
																0	1	9														9	3	10	9		5	14	10	4	6	7	4	5	7			6	2
																0	1	9														15	10	7	5		9	10	6	2	0	6	4	4	7			7	5
																0	1	7														8	10	12	13		5	10	13	7	5	6	3	7	4			2	7
																0	1	7														8	2	10	4		5	8	9	2	4	5	3	4	8			3	9
																0	1	5														1	8	10	9		8	8	10	5	12	5	6	5	13			12	5
																0	1	4														3	11	5	9		7	8	11	5	6	7	9	8	7			4	5
																0	1	3														4	1	4	7		9	16	9	5	7	7	7	5	2			2	4
																0	1	4														9	2	8	7		3	9	4	2	6	5	4	10	5			7	1
																0	1	5														4	6	8	7		7	12	6	8	4	5	10	6	3			8	3
																0	1	4														14	11	14	7		11	7	14	3	12	2	3	8	10			4	1
																0	1	4														11	5	7	4		5	4	10	2	3	8	3	7	6			5	5
																0	1	5														7	9	7	7		3	8	4	6	1	4	6	6	8			4	3
																0	0	4														8	3	5	6		7	10	13	5	5	5	5	8	3			5	9
																0	0	5														8	11	1	8		7	12	7	4	4	5	3	4	6			5	2
																0	1	5														6	4	5	9		0	7	3	1	3	5	9	5	7			10	4
																0	1	5														11	9	7	15		3	14	11	10	7	9	6	7	3			7	5
																0	1	5														4	3	11	6		1	6	6	10	3	8	7	9	2			6	4
																0	1	5														12	6	6	5		5	12	13	5	4	9	6	10	11			10	2
																1	1	4														11	4	11	9		5	16	10	2	1	7	4	5	7			5	0
																1	2	5														5	5	13	10		5	7	10	1	4	11	5	8	10			3	3
																1	2	5														10	12	12	6		3	16	4	4	6	5	9	2	5			1	5
																1	2	5														13	10	6	2		6	7	7	4	8	9	9	3	11			5	2
																1	0	5														8	1	5	9		6	6	4	8	2	6	10	10	5			1	5
																1	0	4														11	6	3	11		2	5	7	5	5	6	2	10	5			4	4
																1	0	4														5	1	5	5		5	6	7	2	4	2	3	4	7			0	6
																1	0	5														14	5	13	10		4	12	8	7	6	9	3	12	12			7	3
																1	0	5														5	8	2	12		9	7	9	2	8	5	1	5	9			10	3
																1	0	5														6	11	4	5		7	10	8	9	6	5	3	6	2			6	2
																1	0	4														6	9	6	6		9	13	9	9	13	10	5	9	12			1	0
																0	0	4														4	6	6	11		4	11	10	3	10	6	2	7	6			4	6
																2	0	4														8	11	12	8		1	11	11	3	12	7	6	3	13			6	4
																2	0	4														11	11	6	11		4	10	15	4	7	7	8	2	8			4	0
																3	0	3														0	6	6	5		6	9	10	2	5	5	6	11	9			6	8
																3	1	4														12	13	8	6		8	14	7	7	10	6	8	10	6			4	5
																3	1	4														9	11	12	6		6	9	13	10	2	9	9	5	4			0	4
																3	1	4														4	7	14	11		5	11	11	3	5	8	4	7	7			6	12
																3	1	5														9	7	8	9		2	8	6	2	4	6	2	6	9			4	8
																3	1	4														8	7	15	7		4	13	9	13	2	5	8	2	4			11	7
																2	1	4														6	3	6	9		11	7	6	7	4	10	6	10	8			9	7
																2	1	6														6	7	10	8		6	2	8	2	4	9	9	11	7			4	12
																2	1	7														5	5	8	14		5	12	5	4	5	5	7	10	2			6	2
																2	1	7														14	8	13	11		4	14	7	6	5	4	6	8	5			4	10
																2	1	6														9	8	11	11		6	11	10	4	8	10	5	10	8			3	10
																2	1	6														12	9	11	8		8	10	11	15	8	6	2	6	5			0	9
																2	0	5														9	6	6	6		6	13	4	7	4	5	4	8	6			0	6
																2	0	5														6	9	5	12		6	14	8	5	3	4	6	7	3			4	12
																2	0	4														5	7	9	4		9	6	4	3	6	6	2	5	12			7	9
																1	0	3														6	10	5	9		4	11	9	8	8	5	3	8	7			2	1
																1	0	3														5	6	4	8		9	10	11	3	12	6	2	9	7			0	2
																1	0	3														9	7	7	4		7	10	8	1	1	4	5	5	3			4	9
																0	0	2														9	6	8	9		7	7	4	3	5	9	3	9	7			7	3
																0	0	2														9	6	7	4		7	7	9	0	7	10	11	11	7			0	13
																0	0	2														10	1	13	5		5	10	8	1	8	6	4	5	12			0	10
																0	0	1														4	3	8	9		6	6	5	8	8	5	8	11	7			7	8
																0	0	1														7	5	11	8		3	10	11	11	0	7	6	3	8			6	7
																0	0	1														9	10	3	7		8	11	4	0	9	6	5	10	0			4	11
																1	0	3														5	11	8	4		12	10	10	3	4	6	5	4	9			6	10
																1	0	4														7	6	8	9		5	11	3	7	10	10	3	11	7			1	10
																1	0	5														3	7	7	5		2	9	4	5	11	8	2	1	8			1	8
																1	0	5														7	10	12	11		6	10	2	9	9	5	5	9	8			3	9
																1	3	1														10	12	10	5		2	8	6	4	9	4	6	12	5			1	10
																1	3	2														10	9	10	7		1	6	2	2	6	3	7	7	5			0	8
																1	2	2														10	8	6	6		1	12	5	3	6	4	2	2	6			0	3
																1	1	3														7	5	13	6		2	10	4	5	7	6	8	11	8			7	9
																3	1	3														7	10	8	6		5	9	10	9	4	8	5	5	6			7	6
																3	1	2														9	7	7	3		2	12	5	1	3	8	8	8	5			2	4
																3	1	2														5	11	3	10		4	8	3	6	6	6	0	9	9			4	7
																3	1	2														6	7	13	9		2	8	6	7	4	10	4	11	10			5	3
																2	1	2														2	7	3	10		3	18	6	4	6	11	6	10	4			0	6
																2	0	2														13	5	9	6		9	8	2	1	2	6	2	8	9			0	8
																2	0	2														9	8	14	8		4	6	8	11	3	5	2	3	6			7	11
																3	0	3														9	16	9	6		10	12	12	5	8	8	8	7	5			4	1
																3	1	3														2	10	7	9		2	10	2	2	5	5	9	5	4			7	4
																2	1	4														14	4	6	4		5	10	8	1	3	5	4	7	9			4	9
																2	1	5														14	8	7	4		6	8	11	10	4	2	7	2	10			2	5
																2	1	5														9	8	14	7		0	4	6	4	7	2	3	1	13			3	6
																2	0	5														9	13	7	1		6	10	6	4	6	10	8	8	4			9	8
																1	0	5														11	5	6	7		9	9	4	2	6	3	2	6	6			5	8
																1	0	5														9	3	7	5		3	13	6	8	5	6	4	7	3			5	5
																1	0	4														9	5	3	12		8	15	0	7	3	5	5	5	8			3	8
																1	1	5														11	11	6	9		1	11	9	3	6	4	8	11	0			8	2
																1	1	5														9	2	10	13		5	12	9	9	1	3	3	9	12			4	6
																1	1	5														12	1	5	9		6	2	2	11	4	5	1	9	10			0	9
																1	1	5														11	10	7	9		7	11	1	9	4	4	4	2	9			0	11
																1	1	5														6	5	14	8		11	10	3	2	1	4	7	9	4			6	13
																2	1	5														5	5	13	5		3	12	6	11	5	5	6	5	6			0	7
																2	1	5														3	11	11	7		6	8	10	5	3	10	2	7	4			5	4
																3	1	5														6	4	5	11		4	5	10	7	4	3	5	5	12			5	5
																3	1	5														4	4	8	10		5	14	9	6	4	1	2	6	6			0	2
																3	2	5														4	9	4	8		6	10	1	6	7	2	3	3	11			5	12
																2	2	5														7	8	14	10		7	9	1	8	2	6	1	10	10			10	4
																2	2	5														9	6	12	6		8	4	5	5	3	8	9	4	8			5	3
																2	2	1														6	11	7	12		8	11	2	5	2	3	7	7	6			4	8
																2	2	1														7	6	10	5		3	9	5	9	1	0	3	4	8			4	12
																2	2	1														14	9	6	11		7	11	6	6	5	4	9	5	1			5	5
																3	1	1														14	16	5	7		7	10	10	5	3	5	10	6	10			8	6
																3	2	1														8	9	12	6		7	5	4	4	0	8	6	11	9			5	12
																3	2	1														5	4	17	8		7	11	5	3	6	4	8	4	8			0	13
																3	2	2														8	10	5	10		6	12	10	4	6	4	7	8	4			2	8
																2	2	2														10	4	13	5		5	9	11	6	7	5	7	4	7			5	9
																2	3	2														6	10	11	6		5	9	3	5	2	5	4	5	9			0	8
																1	3	2														13	9	8	11		6	10	9	3	0	10	4	4	4			7	7
																1	2	3														10	6	6	9		5	14	5	4	3	5	2	6	3			0	10
																1	2	1														5	8	5	10		5	11	3	6	3	7	4	7	4			0	8
																1	2	2														8	7	11	8		6	9	2	6	4	4	7	9	12			5	5
																1	2	2														3	12	9	7		1	16	5	5	6	9	5	3	8			4	11
																1	1	2														9	8	10	8		3	7	6	7	2	4	6	4	8			3	7
																1	1	2														1	6	10	9		6	0	6	4	8	4	7	11	6			6	9
																1	1	2														10	8	12	7		4	8	10	10	4	5	7	5	7			4	6
																0	1	1														10	10	8	1		5	9	7	7	6	7	4	1	6			9	9
																0	1	1														8	7	9	6		7	1	7	8	5	5	7	0	10			8	11
																0	1	3														7	11	16	0		3	12	2	4	3	7	6	10	1			9	3
																0	0	5														11	6	6	1		9	15	4	3	6	3	5	11	10			6	4
																0	1	5														12	10	1	7		2	3	9	3	5	5	0	12	9			1	8
																0	1	6														10	6	10	3		6	6	6	6	7	8	8	2	8			6	8
																0	1	6														11	8	6	6		5	5	4	6	3	5	10	5	10			9	11
																0	1	6														11	4	7	3		6	10	6	8	6	6	4	10	1			4	3
																0	1	6														15	7	9	3		8	3	5	0	3	6	7	10	11			3	10
																0	1	6														11	8	1	9		7	3	5	8	6	7	5	1	8			10	14
																0	0	7														15	11	8	4		9	0	13	6	3	3	5	5	12			6	9
																0	0	9														12	8	3	3		1	2	2	12	6	9	7	8	10			8	5
																0	1	9														11	1	8	4		5	4	4	5	3	5	5	9	7			5	13
																0	1	9														12	7	12	7		7	3	8	12	6	4	3	9	12			10	10
																1	1	8														2	10	6	9		5	4	4	11	5	4	8	4	4			4	1
																1	1	7														17	9	8	10		7	11	5	8	4	7	3	9	3			7	9
																1	1	6														10	11	6	6		4	4	4	11	3	4	4	4	8			10	7
																1	1	5														10	8	10	3		7	2	5	3	2	3	0	1	7			3	8
																1	1	5														10	10	10	10		10	8	1	2	3	2	2	6	9			2	8
																1	1	5														5	12	14	4		6	3	7	7	4	6	5	5	3			15	4
																1	1	4														3	9	10	5		5	8	6	8	7	6	5	2	5			5	6
																1	1	4														5	12	9	10		0	6	6	12	4	4	1	1	0			9	8
																1	1	5														5	10	8	9		7	3	3	2	4	7	3	8	11			12	8
																1	1	5														11	6	9	2		6	4	6	6	8	6	2	5	5			10	7
																1	1	3														11	7	6	1		1	3	5	5	5	6	5	4	8			2	8
																1	1	2														6	5	5	7		2	9	5	8	4	8	3	5	9			4	7
																1	1	2														10	8	8	7		5	3	1	3	5	4	8	1	5			7	6
																1	1	2														7	11	7	3		6	8	4	8	6	6	1	11	11			5	2
																1	1	2														9	8	11	8		5	6	1	10	5	9	6	9	13			0	5
																1	1	1														17	9	13	6		5	10	4	8	4	5	4	10	8			4	2
																1	1	1														10	6	13	7		11	4	10	5	3	5	7	6	9			7	4
																1	1	1														11	8	9	5		4	6	7	11	9	6	5	6	9			3	10
																1	1	1														13	14	9	3		4	1	8	6	5	7	4	1	4			9	8
																1	1	1														13	5	11	10		5	5	10	11	6	7	4	1	10			6	2
																0	1	1														6	6	6	2		5	3	9	3	4	4	9	6	9			6	3
																0	1	1														7	9	7	3		7	6	8	5	8	8	5	6	8			5	2
																0	1	3														8	14	6	3		3	6	8	13	6	9	8	5	5			8	4
																0	1	3														9	10	13	6		8	3	4	6	4	8	5	6	7			5	2
																0	1	3														12	9	11	7		5	3	8	4	4	6	10	9	0			9	0
																1	1	3														9	3	7	3		1	7	8	6	4	6	9	3	5			5	7
																1	1	3														4	7	9	6		4	2	6	5	3	4	5	9	1			12	3
																1	0	3														7	11	5	6		5	6	2	12	1	6	8	10	5			6	7
																1	1	2														6	10	11	5		5	4	7	5	5	2	4	9	3			8	9
																1	1	1														3	9	9	5		5	7	4	2	0	2	3	10	5			5	5
																1	1	0														10	11	9	4		2	3	6	1	5	4	3	2	13			2	6
																1	1	0														14	6	3	1		8	7	2	8	2	2	5	6	1			3	7
																1	1	0														9	13	6	10		5	10	3	11	5	5	5	6	0			6	0
																1	1	0														5	17	8	9		3	8	13	6	6	4	5	8	3			2	11
																1	1	0														5	7	7	7		9	5	7	7	1	3	7	3	4			7	8
																1	1	1														5	0	2	3		7	4	12	2	4	4	4	0	0			8	4
																1	1	1														2	10	8	4		4	10	5	4	4	0	4	2	11			7	13
																1	1	2														8	6	7	4		7	4	3	5	8	6	4	4	8			9	12
																0	1	2														8	11	7	3		12	10	7	11	6	5	7	4	7			3	9
																0	1	2														5	12	13	9		6	3	7	9	6	4	8	11	5			2	13
																0	0	1														9	8	9	11		11	4	6	1	3	0	8	3	6			7	4
																1	0	1														11	7	9	8		6	3	6	3	5	10	4	5	10			7	5
																1	0	1														3	11	6	6		4	4	3	8	1	8	4	7	10			3	7
																1	0	1														11	6	10	9		1	8	12	5	6	2	5	9	4			3	4
																1	0	1														7	12	4	8		5	2	7	1	9	8	8	4	5			2	11
																1	0	1														4	5	9	4		7	8	7	6	6	11	6	3	8			1	12
																1	0	1														9	13	14	8		5	6	4	2	5	6	5	10	1			7	10
																0	0	0														8	11	9	4		7	11	10	5	6	6	4	3	9			4	12
																0	0	0														10	7	19	3		8	10	10	3	4	6	5	8	7			6	5
																0	0	1														7	7	7	6		2	2	8	2	8	8	3	4	6			4	15
																0	0	1														6	3	6	10		5	8	10	8	9	6	4	7	9			5	11
																0	0	1														9	9	12	8		4	5	5	5	2	5	0	6	1			3	7
																0	0	1														6	10	11	7		1	12	5	8	4	7	1	6	3			0	7
																0	0	1														11	10	9	7		3	9	3	1	6	5	2	0	3			3	11
																0	0	1														8	11	4	3		5	6	2	11	6	2	2	5	1			4	6
																1	0	1														5	11	9	3		8	3	3	6	6	6	3	11	6			2	2
																1	0	2														13	9	2	1		4	8	7	1	7	4	4	10	1			4	1
																1	0	8														9	13	12	1		12	6	8	7	3	4	7	4	3			8	8
																1	0	8														8	10	8	4		12	3	5	6	4	6	6	8	10			3	5
																1	0	9														6	6	3	5		1	5	4	6	8	3	4	10	7			6	3
																1	0	9														11	6	7	2		8	6	9	5	4	2	4	11	4			7	8
																1	0	9														4	11	11	6		7	5	3	6	9	3	4	0	8			11	8
																1	0	6														10	10	5	5		11	9	7	9	4	4	5	7	4			12	0
																1	0	5														7	9	9	3		2	9	8	5	6	3	3	6	10			5	5
																1	0	5														4	8	15	4		6	8	3	12	3	4	7	5	7			7	9
																1	0	6														14	7	9	2		8	10	6	3	4	3	4	8	7			9	3
																1	0	4														7	12	5	5		9	4	11	3	3	9	8	11	4			2	7
																1	0	6														11	12	12	7		8	10	8	9	4	5	8	7	8			9	7
																1	0	5														4	10	11	3		6	11	6	7	7	6	1	5	2			8	8
																1	0	5														5	10	12	1		4	6	3	7	4	5	5	1	8			6	4
																0	0	5														3	10	10	8		11	5	7	4	6	7	6	4	6			5	3
																0	0	5														11	11	7	2		9	5	5	8	4	9	4	3	2			8	10
																0	0	4														4	8	15	5		8	1	5	6	5	4	3	2	9			8	3
																0	0	4														6	8	15	3		8	3	6	2	8	4	5	6	4			11	12
																0	0	4														10	3	5	11		6	6	4	12	3	6	1	4	5			10	4
																0	0	5														1	9	4	5		4	5	7	5	6	8	6	8	9			8	11
																0	0	5														5	7	7	12		7	8	2	5	3	5	6	8	2			11	9
																0	0	6														8	7	2	7		5	5	5	2	6	3	3	9	8			9	5
																0	0	6														3	8	4	12		9	3	1	10	3	6	8	3	3			6	7
																0	0	6														5	7	6	2		9	2	4	6	6	9	5	3	6			12	7
																1	0	6														3	13	5	7		9	7	4	4	5	6	2	7	10			5	4
																1	0	9														7	7	7	2		5	5	3	9	5	6	8	8	4			10	6
																1	0	8														3	11	9	1		9	2	6	12	6	3	5	6	3			7	4
																1	0	7														2	14	4	10		7	4	10	5	4	5	0	7	11			6	9
																1	0	9														6	8	9	4		10	4	6	4	6	3	7	7	7			5	2
																1	1	9														6	14	12	2		8	3	5	8	7	7	7	10	6			8	6
																1	1	8														5	9	12	3		9	1	4	3	10	4	5	8	3			7	6
																1	1	7														9	11	8	17		7	8	4	9	3	7	8	3	2			4	3
																1	1	7														11	7	8	4		10	0	7	3	6	6	8	4	2			10	11
																2	1	6														4	7	10	9		4	5	4	12	2	6	4	3	7			9	12
																1	2	5														8	7	10	11		12	5	4	4	9	6	3	2	8			12	5
																1	2	4														10	11	13	7		11	7	3	6	5	8	2	6	3			7	4
																1	3	1														4	12	11	7		5	4	7	7	1	6	4	8	6			9	6
																2	3	1														1	7	15	2		7	9	7	3	7	10	7	7	12			12	15
																2	3	1														8	8	13	3		7	9	1	4	8	3	7	3	10			11	8
																2	3	1														7	11	12	6		11	3	4	7	5	6	5	8	3			12	10
																2	3	1														9	6	11	4		6	5	13	6	7	4	5	8	8			12	8
																2	3	1														5	14	8	6		10	5	10	2	5	3	5	8	7			8	1
																2	3	2														6	7	3	9		10	3	6	6	10	3	0	6	0			4	4
																2	3	2														7	4	6	8		7	0	12	3	1	5	5	8	12			9	3
																2	3	2														8	9	12	5		9	5	5	16	9	7	6	5	12			10	4
																2	4	2														4	13	12	9		8	6	1	13	4	3	8	13	3			12	6
																2	3	2														9	9	13	3		7	2	7	9	4	9	9	2	2			2	8
																2	3	0														5	7	10	9		6	1	8	7	8	7	4	12	12			10	5
																1	3	0														5	9	15	3		7	1	4	0	3	3	4	6	8			11	9
																1	1	0														11	15	10	7		2	8	3	7	6	3	1	6	6			10	7
																1	0	0														8	8	9	13		8	5	3	7	8	0	9	15	9			5	12
																1	0	0														8	9	7	10		8	9	7	6	4	3	6	3	2			13	10
																1	0	1														8	9	7	7		5	9	5	9	2	4	3	4	5			9	8
																1	0	1														3	8	10	6		7	2	5	12	8	7	6	6	6			9	3
																2	0	1														2	5	11	2		10	10	8	5	2	6	4	9	1			8	9
																2	0	1														6	9	10	9		3	10	8	10	9	6	6	8	8			4	11
																2	0	2														5	14	7	10		10	10	3	9	9	1	10	6	1			10	9
																4	0	2														10	5	10	7		7	6	6	9	6	3	10	4	10			12	2
																4	0	2														1	9	17	6		8	8	4	7	6	1	6	4	11			9	8
																4	0	1														1	11	11	12		12	5	2	5	3	7	6	2	5			0	14
																3	0	1														7	7	15	2		7	7	3	4	3	3	8	6	5			4	3
																3	0	2														4	7	7	4		3	6	4	6	10	3	3	11	10			6	14
																3	1	2														7	12	8	12		6	13	2	4	6	8	3	2	5			10	10
																3	1	2														6	7	4	9		10	4	6	6	3	6	5	6	9			8	15
																3	1	2														3	9	10	4		12	9	3	6	7	3	3	10	13			5	13
																3	1	2														3	9	10	3		5	5	3	2	5	9	5	3	6			5	11
																3	1	2														6	10	13	2		3	9	5	4	9	2	6	3	11			8	14
																3	1	2														4	4	4	3		12	3	3	8	4	6	6	6	4			1	0
																3	1	2														4	9	11	3		9	8	8	10	4	6	8	5	12			10	2
																3	1	2														10	11	5	3		5	7	1	5	6	5	7	2	5			13	6
																3	1	2														10	3	8	8		4	6	2	4	3	5	9	7	11			8	2
																3	1	4														8	5	11	4		6	3	4	4	7	5	5	1	7			10	10
																2	1	4														2	10	13	10		9	6	12	5	7	3	11	4	2			12	12
																1	1	5														2	9	4	6		10	7	4	1	4	2	6	9	3			7	4
																1	1	6														4	2	7	1		11	7	3	7	8	8	7	5	6			8	10
																1	1	6														6	11	2	4		7	5	1	11	9	6	12	10	7			11	7
																1	1	4														3	13	10	6		6	5	1	6	7	4	3	5	4			10	12
																1	1	4														6	13	9	5		10	3	5	5	7	3	10	7	8			8	8
																1	0	4														7	10	9	8		4	3	4	0	7	3	14	8	4			6	8
																1	0	2														3	8	5	5		8	3	8	7	6	2	11	4	15			7	11
																1	0	2														1	7	7	10		8	5	2	12	2	5	12	10	9			4	4
																1	0	2														5	2	7	7		3	4	5	10	6	5	10	9	9			3	6
																1	0	2														7	7	6	10		10	8	5	9	10	6	11	11	4			12	4
																1	0	2														0	7	4	6		7	7	5	11	5	6	5	2	9			8	4
																1	0	2														4	4	6	6		15	0	5	8	7	4	13	4	5			11	7
																1	0	2														5	16	10	5		6	0	9	2	3	2	6	9	5			8	9
																1	0	2														3	4	6	1		7	8	7	5	5	4	7	4	8			9	1
																1	0	2														5	11	3	2		8	3	5	11	3	5	1	5	2			8	6
																1	0	2														8	3	5	12		6	11	13	3	3	6	12	8	8			13	6
																1	0	1														4	10	1	8		8	6	7	3	8	2	13	8	4			9	10
																1	0	1														4	10	3	6		3	7	8	6	5	5	7	15	4			9	3
																1	0	1														6	8	0	9		8	9	6	10	5	10	8	1	4			7	6
																0	0	1														0	8	1	5		7	7	4	6	2	6	13	2	3			9	10
																0	0	1														0	10	4	7		3	8	4	5	4	8	10	9	2			5	11
																0	0	1														2	7	0	8		10	8	13	7	3	6	7	8	8			7	1
																0	0	1														3	11	7	0		6	5	6	6	5	2	9	4	6			5	8
																0	0	0														8	6	12	2		9	7	4	8	4	1	9	7	2			10	5
																1	3	0														5	10	11	0		6	10	2	12	5	2	5	3	4			10	1
																1	3	3														5	1	4	9		4	2	5	8	7	4	9	3	8			3	7
																1	3	3														5	1	3	5		9	3	7	4	5	4	11	7	6			5	4
																1	3	2														7	10	5	8		13	8	5	4	6	5	11	0	5			7	3
																1	3	2														1	8	1	3		9	6	9	7	4	7	10	5	7			9	2
																1	3	2														6	8	5	6		13	7	8	7	10	9	9	3	2			6	8
																1	3	2														6	7	10	3		13	2	3	13	6	4	6	12	10			6	3
																1	3	1														6	10	6	3		7	7	9	1	4	5	9	5	9			9	11
																1	1	1														3	5	7	6		10	8	12	4	6	9	6	8	8			9	9
																1	1	3														2	7	7	8		7	6	9	11	10	3	12	7	0			5	5
																1	0	5														2	5	3	2		8	2	1	6	4	11	8	3	10			5	6
																1	0	5														5	5	6	9		10	9	7	6	6	4	3	9	4			8	3
																1	0	5														2	11	10	10		11	4	2	9	8	7	6	5	5			4	13
																1	0	4														3	9	6	10		10	1	4	7	12	6	11	5	6			5	1
																1	0	4														5	9	1	4		9	5	10	4	6	2	6	10	5			7	7
																1	0	5														0	10	7	0		10	4	5	10	6	5	11	7	5			9	5
																1	1	5														4	8	0	9		8	8	3	7	9	6	7	11	10			8	2
																1	1	5														2	11	7	7		10	4	4	11	11	9	3	6	6			11	7
																1	1	5														3	6	5	2		4	4	5	5	11	7	5	9	12			9	5
																1	1	5														6	7	2	10		8	6	7	8	8	2	8	9	4			7	8
																0	0	5														7	3	10	1		6	3	1	3	5	7	7	5	7			10	15
																1	0	5														5	8	5	8		4	3	5	3	10	7	14	8	4			6	1
																1	0	5														7	10	3	7		7	8	6	5	9	2	11	7	12			5	8
																1	0	4														7	8	5	2		10	1	10	2	5	5	8	1	10			13	5
																1	0	3														7	12	2	10		6	4	6	8	4	3	14	12	0			5	2
																0	0	3														4	7	2	3		5	4	10	6	6	3	9	10	3			11	2
																0	0	2														0	9	7	6		7	7	10	4	8	4	9	6	9			6	8
																0	3	2														4	11	7	2		12	5	10	0	2	2	9	8	9			7	6
																1	3	2														6	9	6	7		6	7	11	12	7	7	10	7	4			8	6
																0	3	2														6	4	8	2		10	3	3	6	5	2	12	7	6			10	13
																0	3	3														9	10	9	1		9	10	3	4	2	4	6	10	3			12	11
																0	3	3														1	10	3	4		7	5	3	7	6	10	6	0	8			9	7
																0	3	3														2	5	12	3		7	3	9	8	4	5	5	12	5			7	11
																0	2	3														6	1	5	2		6	5	12	6	4	7	5	0	3			7	9
																0	2	3														7	7	2	9		11	5	0	8	7	8	11	4	6			8	12
																0	1	2														1	17	6	8		10	7	2	4	5	1	8	3	10			3	8
																0	1	2														7	6	7	1		7	6	6	6	13	4	11	5	5			6	3
																1	1	2														7	13	3	1		6	8	10	8	13	2	9	3	3			8	1
																1	1	3														9	10	2	3		7	4	6	5	10	7	14	8	8			7	5
																1	0	2														7	8	3	0		11	5	7	9	8	4	7	3	8			7	5
																1	0	2														1	6	5	6		2	1	11	2	8	7	8	9	10			8	13
																0	0	3														3	10	9	7		6	5	9	9	6	6	8	8	3			9	5
																0	0	3														3	5	7	8		7	2	4	7	5	6	5	7	2			5	10
																0	0	2														5	6	4	5		8	6	5	3	3	2	8	7	8			11	11
																0	0	2														1	5	1	4		8	11	4	1	8	3	2	6	7			8	3
																0	0	2														5	7	9	2		13	7	7	8	11	5	10	7	3			12	6
																0	0	2														5	10	4	8		11	5	9	8	12	9	12	1	4			7	7
																0	0	2														1	2	2	8		7	1	1	8	4	7	3	6	14			7	7
																0	0	2														5	10	7	12		3	2	11	6	3	1	12	10	6			12	7
																0	0	2														4	7	8	7		7	5	7	13	4	10	5	6	3			10	7
																0	0	2														4	11	5	7		4	4	6	3	5	9	4	7	3			4	12
																0	0	2														3	9	5	1		10	3	11	3	1	5	6	6	4			11	3
																1	0	2														1	11	7	3		5	2	12	6	8	3	12	3	9			8	6
																0	0	1														7	8	2	3		16	6	6	9	8	4	9	7	7			5	8
																0	0	1														11	9	6	4		6	5	8	6	10	3	9	5	6			12	7
																0	0	1														4	6	5	7		8	3	10	6	2	6	9	7	10			8	9
																0	1	1														4	8	10	4		9	9	11	4	6	3	11	10	3			10	5
																0	1	1														2	13	4	7		2	12	7	6	7	6	6	5	5			7	5
																0	1	5														7	8	4	3		6	7	10	10	9	5	3	3	1			5	11
																0	1	6														1	5	3	3		9	3	6	3	7	0	11	9	11			8	9
																0	1	7														5	8	4	2		4	2	6	5	5	6	10	3	6			6	3
																0	1	7														9	14	8	4		7	6	6	10	7	3	13	6	5			10	3
																3	1	7														6	11	2	7		3	8	10	5	6	6	7	8	3			12	7
																3	1	7														1	10	0	4		7	7	9	5	5	1	9	5	5			7	12
																2	1	5														6	9	6	4		5	6	2	4	9	5	6	7	9			8	12
																2	1	5														2	11	6	0		3	6	6	8	6	10	7	8	2			7	6
																2	1	3														6	11	7	7		7	10	4	7	4	9	7	4	7			0	3
																2	1	2														7	9	2	3		3	4	6	3	7	5	8	7	4			10	16
																2	1	2														7	13	5	7		9	8	11	6	6	4	8	7	10			6	6
																2	1	2														7	4	6	7		11	9	5	6	10	11	8	7	9			10	9
																2	1	2														0	13	12	3		5	5	10	5	6	6	8	4	8			2	15
																0	1	2														9	7	10	6		9	9	6	7	8	4	10	1	3			11	3
																0	2	1														4	7	9	5		6	5	8	7	7	9	6	4	3			12	7
																0	2	1														2	12	5	5		7	13	6	7	3	3	10	6	5			5	7
																0	2	1														6	8	7	9		9	6	2	4	6	7	8	5	2			7	10
																0	1	3														6	7	8	5		0	8	8	10	7	10	2	2	3			10	2
																0	1	3														0	9	3	0		10	3	4	5	9	7	7	3	1			13	10
																0	1	4														7	10	3	6		4	5	7	6	13	9	11	7	7			12	12
																0	1	4														6	16	10	6		9	2	7	7	10	2	14	7	1			12	7
																0	1	4														1	6	2	3		7	9	9	7	9	8	3	11	7			8	4
																3	1	4														7	6	4	2		9	10	7	6	6	3	5	2	5			0	6
																3	1	4														7	13	5	6		7	3	11	5	7	4	7	5	7			6	8
																3	1	5														2	11	5	1		10	6	3	4	4	7	12	6	6			9	6
																3	1	5														4	12	3	3		10	4	3	6	4	4	6	11	5			8	6
																3	1	5														6	10	6	4		6	0	9	3	5	6	11	3	2			7	5
																3	1	5														8	10	2	8		7	8	7	3	4	7	6	3	4			5	5
																2	1	7														6	10	10	4		13	7	6	7	3	2	7	7	6			7	7
																1	1	6														8	9	7	1		7	3	10	0	8	7	6	5	6			11	7
																1	1	5														10	0	1	1		14	4	8	7	9	8	9	4	2			7	12
																1	1	5														9	5	4	1		8	4	1	5	4	7	10	3	5			6	13
																1	1	4														6	6	0	4		9	5	4	5	5	5	16	8	4			4	1
																0	2	3														5	6	3	6		8	8	12	10	5	7	12	4	9			3	12
																0	2	3														8	11	3	5		7	5	14	5	6	6	10	7	8			7	1
																0	1	3														5	6	7	5		2	2	6	5	7	9	8	2	5			3	2
																0	1	4														3	8	4	1		2	7	4	4	2	4	5	3	5			4	0
																0	1	5														10	12	3	9		6	4	5	5	6	9	8	3	3			2	18
																0	1	5														6	10	4	7		6	8	6	6	6	10	13	7	5			7	1
																0	1	5														4	6	2	6		9	4	14	6	9	10	6	5	9			8	11
																0	1	5														9	6	6	5		9	7	6	1	12	4	8	4	8			7	4
																0	1	7														11	5	9	6		10	2	5	6	4	5	9	2	3			4	7
																0	1	7														5	4	5	8		8	9	8	3	8	8	8	8	4			13	3
																0	1	6														4	5	7	8		8	2	10	1	7	7	5	5	10			9	5
																0	1	5														5	8	8	4		13	3	4	7	2	4	1	6	10			13	3
																0	1	5														6	4	7	0		7	5	5	6	5	5	2	4	8			7	8
																2	1	5														7	4	10	3		6	6	9	7	6	4	5	3	2			2	9
																2	1	5														4	6	3	7		3	2	8	11	2	6	8	5	8			8	12
																2	1	4														10	7	4	7		7	2	3	5	9	8	5	3	5			6	6
																2	1	4														9	9	3	3		6	4	3	7	4	4	5	6	8			5	14
																2	1	2														10	8	6	3		9	10	1	6	7	9	12	10	4			8	7
																2	0	3														10	2	5	4		7	3	9	4	5	8	14	2	5			10	7
																2	0	4														10	6	13	3		4	4	7	6	5	2	7	3	4			6	14
																2	0	2														9	0	3	4		12	2	7	3	2	2	12	7	2			8	9
																2	0	2														6	8	10	7		6	9	6	9	13	4	12	10	9			4	1
																2	0	2														2	5	8	3		8	6	9	0	7	3	13	9	9			7	4
																2	0	3														1	3	7	7		15	12	7	3	9	6	11	3	7			5	3
																1	0	3														2	5	4	4		10	5	9	8	10	9	10	4	3			4	10
																1	0	2														0	11	9	3		9	2	3	4	6	6	4	2	3			12	8
																1	0	1														12	6	10	6		11	4	6	4	2	4	6	11	5			10	4
																1	0	1														4	5	10	8		10	8	2	9	2	4	9	7	3			7	3
																1	0	1														8	6	7	7		7	3	1	9	7	5	8	7	6			11	12
																1	0	1														17	4	3	8		4	6	0	4	3	4	9	5	9			12	8
																1	1	1														12	10	3	7		10	5	6	6	7	3	7	1	4			6	9
																1	1	1														1	8	8	2		11	7	2	4	9	8	11	6	6			3	6
																2	1	1														5	10	4	2		11	5	4	7	4	5	14	4	3			0	12
																2	0	1														9	3	10	6		3	8	12	1	5	6	2	8	4			7	4
																2	0	1														13	7	6	7		4	2	8	3	9	6	7	1	2			13	8
																2	0	2														8	3	4	2		13	0	9	7	1	7	8	10	8			11	7
																2	0	3														13	1	3	8		9	8	10	7	5	6	8	6	4			8	13
																2	0	3														5	1	5	7		7	8	3	7	8	3	14	5	5			10	6
																2	0	2														11	7	4	2		9	7	8	5	8	7	9	6	4			11	10
																2	0	2														7	4	1	4		4	10	8	4	9	9	12	5	4			5	7
																3	0	2														7	6	5	4		9	3	5	4	5	6	12	4	6			6	6
																3	0	1														11	6	7	3		8	5	9	5	7	6	6	3	5			12	12
																3	0	2														8	5	1	12		9	5	2	6	10	8	8	3	9			5	8
																3	0	2														8	5	7	7		10	4	4	6	7	5	9	7	9			8	9
																3	1	2														1	6	0	9		10	0	0	5	4	6	8	5	8			2	0
																1	0	2														6	6	4	6		8	5	6	8	6	4	9	6	6			8	8
																1	1	2														12	7	9	8		9	3	2	5	2	5	7	9	3			7	8
																1	1	2														13	2	5	1		11	10	1	6	7	11	12	7	5			9	7
																1	1	2														7	4	3	7		7	1	7	8	7	5	12	5	6			11	10
																1	1	2														6	4	3	2		8	4	2	7	4	4	13	7	6			13	3
																1	1	1														11	6	8	4		5	3	8	4	7	1	11	2	4			8	8
																1	1	2														9	7	3	5		11	6	10	10	8	6	9	8	2			5	3
																1	1	2														13	11	3	2		13	5	10	11	9	4	9	3	2			1	9
																1	1	2														1	10	6	0		7	10	8	6	3	3	7	6	4			12	1
																1	1	2														6	6	1	10		10	5	6	2	9	6	8	7	4			9	12
																1	1	2														6	6	6	4		10	10	3	9	7	6	8	4	3			13	4
																1	1	2														4	1	8	1		3	6	9	6	10	4	9	3	9			10	10
																1	1	3														5	3	9	3		2	6	10	4	6	4	3	4	4			5	11
																1	1	3														10	2	6	3		6	7	7	9	4	6	10	5	5			10	11
																1	1	3														9	7	4	8		5	8	1	2	5	4	6	3	9			2	10
																1	0	3														0	7	5	6		4	4	7	4	8	5	7	0	7			5	6
																1	0	3														8	7	5	5		9	5	10	6	0	3	12	6	2			9	8
																1	0	3														5	2	8	8		12	12	12	7	7	4	14	8	6			7	9
																1	0	3														2	4	1	10		8	9	3	8	2	6	8	1	3			12	2
																1	0	5														4	4	8	6		6	8	2	4	10	5	11	6	3			6	11
																1	0	4														10	2	2	2		11	3	6	4	3	4	8	8	6			0	4
																1	0	3														3	5	6	6		5	9	10	7	5	6	4	2	5			11	4
																1	0	3														9	5	6	6		5	4	8	5	8	5	15	8	8			8	7
																1	0	2														3	3	3	2		9	4	4	7	1	10	9	3	1			8	2
																1	0	2														4	13	3	1		7	3	0	6	8	2	10	8	9			10	5
																1	0	2														7	2	4	7		11	1	10	6	6	5	7	5	7			6	5
																1	0	2														1	4	9	7		12	3	3	1	9	3	2	4	8			13	8
																1	0	3														8	5	8	5		7	7	1	12	9	3	10	7	8			3	12
																1	0	4														6	5	2	0		4	8	3	5	3	5	7	2	5			11	1
																1	0	4														3	2	10	0		6	10	8	5	6	6	5	8	9			8	7
																1	0	4														7	7	6	8		4	4	11	6	8	4	10	3	8			11	9
																0	0	4														4	8	6	6		8	2	7	4	4	3	7	5	11			11	7
																0	0	3														2	2	8	0		6	5	8	3	11	4	9	5	8			5	7
																0	0	3														11	9	6	1		4	4	12	5	6	8	8	5	11			8	11
																0	0	3														6	8	7	5		11	7	2	1	4	6	6	1	8			4	9
																0	0	4														6	6	10	5		6	8	5	4	7	7	10	4	3			12	10
																0	0	4														15	4	2	3		6	5	1	7	6	4	6	7	9			2	1
																0	0	4														8	6	9	4		4	2	7	3	8	5	10	9	4			10	6
																0	0	3														6	6	7	11		7	9	6	8	3	6	8	4	10			5	8
																0	0	2														9	6	6	0		10	3	8	6	7	3	6	9	7			6	12
																0	0	2														10	5	2	2		2	3	2	6	5	6	4	7	6			7	8
																0	0	2														13	1	5	0		8	4	5	6	4	6	12	8	2			6	10
																0	0	2														10	5	2	10		9	6	3	3	6	8	6	5	5			12	13
																0	1	2														8	2	14	6		8	5	5	4	7	7	8	9	2			9	11
																0	1	2														4	1	5	1		12	0	9	5	4	10	14	4	5			10	7
																0	1	2														9	5	6	3		8	8	11	5	6	3	6	9	5			10	7
																0	1	2														5	5	11	4		13	10	9	6	6	4	2	8	6			13	11
																0	1	3														2	4	2	4		5	3	8	6	11	7	8	9	9			7	12
																0	1	3														8	9	4	3		6	5	3	4	4	5	7	7	6			3	12
																0	1	3														9	9	6	8		9	8	3	8	3	6	7	7	4			10	10
																0	1	1														7	4	10	4		5	4	6	5	1	7	6	6	0			8	10
																0	1	1														1	0	0	5		4	2	8	7	10	5	14	2	6			5	8
																0	1	1														8	7	9	6		6	1	4	1	8	7	5	4	7			4	4
																0	1	1														7	3	7	6		11	6	7	4	5	4	6	0	13			11	9
																0	0	1														8	5	4	6		6	2	10	6	4	7	4	4	4			9	6
																0	0	1														4	9	10	12		5	5	11	6	1	6	9	2	4			3	5
																0	0	1														7	7	4	8		3	2	11	11	8	3	5	3	11			7	8
																0	0	1														8	6	5	7		10	6	7	5	8	8	6	6	3			9	10
																0	0	2														6	6	5	3		1	3	5	6		7	9	7	8			2	3
																0	0	2														4	10	8	5		10	5	4	7		5	7	8	8			11	7
																0	0	1														11	5	0	2		2	4	3	7		5	7	9	7			6	7
																0	0	1														9	8	1	2		7	11	10	6		2	8	6	5			6	10
																0	0	1														6	9	8	5		10	7	4	8		12	9	11	5			13	8
																0	0	2														10	0	4	7		12	10	8	5		4	5	8	6			10	12
																1	0	2														6	3	6	9		9	6	3	5		10	8	9	3			4	10
																1	0	2														5	6	9	5		2	9	7	7		5	10	9	8			8	15
																1	0	2														10	8	6	4		7	7	7	7		1	4	7	3			12	13
																1	0	2														7	2	7	4		6	10	7	3		8	6	7	4			9	6
																1	0	2														7	7	10	4		11	9	6	5		8	4	3	6			5	9
																1	0	2														13	8	3	7		12	4	7	6		5	6	7	6			7	8
																1	0	2														8	3	3	8		12	1	8	5		4	9	10	4			9	11
																1	0	2														3	9	0	3		5	9	10	6		6	7	7	5			4	7
																1	0	2														11	3	4	9		9	6	10	4		6	6	2	7			9	8
																1	0	2														0	4	6	14		8	8	4	3		5	3	5	11			7	4
																1	0	2														9	7	7	7		12	9	7	7		7	10	3	8			8	2
																1	0	2														7	1	6	4		11	9	3	5		3	2	4	10			14	8
																1	0	2														10	4	7	10		2	6	7	6		7	11	6	6			3	7
																1	0	2														4	6	8	10		7	13	9	4		7	9	7	11			2	6
																1	0	2														10	4	8	11		8	7	8	5		9	14	7	4			9	8
																1	1	2														8	6	1	13		11	4	7	5		7	9	8	9			9	12
																1	1	2														3	4	7	13		4	10	4	4		5	4	11	7			2	7
																1	1	3														5	8	4	7		8	8	11	3		7	7	5	6			3	9
																1	1	3														0	3	7	7		12	6	7	4		0	5	7	9			11	8
																1	0	2														1	10	7	8		8	12	5	1		1	5	10	4			8	7
																0	0	1														10	2	6	7		10	5	10	7		6	1	10	5			6	11
																0	0	1														6	3	3	6		11	12	8	2		8	6	4	8			8	5
																0	0	1														10	3	6	7		10	5	9	6		4	5	7	11			11	2
																0	0	1														9	1	8	9		7	9	13	3		4	1	5	9			6	3
																0	0	2														5	2	3	12		4	12	8	6		4	9	6	4			8	11
																0	0	2														1	7	1	10		3	7	12	4		4	6	4	8			14	2
																0	0	2														11	3	8	5		9	5	7	5		7	12	10	3			8	10
																0	0	2														7	13	8	9		13	6	1	4		5	7	5	8			4	6
																0	0	2														2	4	7	7		4	3	8	7		5	12	6	3			12	6
																0	0	2														5	4	6	8		6	6	9	0		9	11	7	7			8	6
																0	0	0														3	1	3	5		7	11	5	3		6	5	7	9			15	10
																0	0	0														4	12	6	11		4	9	8	7		3	0	11	12			9	10
																0	0	0														7	10	7	12		3	9	5	2		2	5	8	9			8	10
																0	0	0														5	5	1	8		11	6	7	0		1	1	11	6			13	11
																0	0	0														10	10	7	7		8	5	8	6		5	10	2	7			11	10
																0	0	0														7	1	11	8		8	10	4	4		10	7	5	8			7	11
																0	0	1														6	7	6	5		14	12	7	9		5	10	7	5			11	5
																0	0	1														7	9	10	11		4	9	3	5		6	10	7	8			8	0
																0	0	1														5	9	1	11		9	6	6	6		1	7	7	11			12	8
																0	0	1														6	4	9	10		6	8	3	6		4	6	5	6			5	3
																0	0	1														3	5	0	7		11	6	4	1		4	10	7	5			6	7
																0	0	1														0	8	8	10		6	2	10	3		1	7	5	9			12	11
																0	0	1														7	12	8	9		7	9	4	0		3	4	8	8			9	6
																0	0	1														5	7	9	12		3	11	7	5		4	12	6	10			10	1
																0	0	1														6	3	11	7		7	8	8	6		4	12	5	5			10	12
																0	0	4														8	11	5	6		12	11	7	4		13	17	6	7			10	9
																0	0	4														5	9	6	4		9	5	8	8		5	4	5	8			11	9
																0	0	4														7	6	4	4		6	8	9	7		2	8	7	10			6	11
																0	0	4														11	6	7	5		8	8	6	11		3	9	4	8			3	5
																0	0	4														10	4	2	10		9	9	5	1		2	8	5	10			10	5
																0	0	5														4	3	8	9		10	5	8	9		2	3	5	5			9	9
																0	0	4														13	5	4	8		8	11	7	1		2	5	7	9			5	3
																0	0	4														3	5	7	12		4	6	8	0		6	4	7	4			5	9
																0	0	4														9	10	1	6		4	4	3	0		5	9	6	6			5	8
																0	0	4														3	10	8	9		7	10	6	10		2	11	5	7			7	9
																1	0	4														12	10	3	10		11	8	4	7		8	8	6	9			6	6
																1	0	4														8	3	14	6		12	2	7	7		8	6	7	5			8	12
																1	0	3														12	4	11	7		7	6	5	3		5	9	7	8			10	6
																1	0	3														0	8	7	4		10	4	10	7		3	12	4	8			8	8
																1	0	3														5	9	11	11		2	9	2	0		7	4	2	5			7	3
																3	0	2														9	2	7	5		9	8	10	2		5	6	12	12			15	7
																2	0	2														9	7	4	13		5	9	4	6		1	3	5	5			7	13
																2	0	2														2	11	11	10		7	12	5	2		9	7	5	4			6	9
																2	0	2														6	9	0	5		4	7	8	2		6	9	9	6			7	13
																2	0	2														5	10	7	12		5	8	12	6		7	7	3	7			1	11
																2	0	3														11	10	9	9		6	3	11	11		4	6	5	1			9	11
																2	0	4														5	8	9	7		5	5	2	2		4	3	7	6			6	9
																2	0	4														2	9	5	6		3	8	5	5		4	6	1	5			6	11
																2	0	3														5	3	6	4		12	5	5	1		4	7	7	7			11	4
																2	0	3														5	2	9	9		2	11	6	3		3	4	7	6			5	14
																2	0	1														5	9	10	5		9	9	7	11		4	12	6	8			10	4
																0	0	1														4	10	4	7		9	9	14	3		2	7	9	6			11	10
																1	0	1														10	8	8	7		5	4	11	2		4	10	5	10			14	2
																1	0	1														2	12	9	11		7	2	5	6		4	6	12	2			3	7
																1	0	3														6	6	2	10		5	8	10	7		4	4	6	2			7	9
																0	0	3														7	1	2	3		9	11	4	2		6	7	2	12			9	7
																1	1	3														8	9	3	7		10	9	10	1		1	8	9	5			12	9
																1	1	2														4	11	9	8		8	8	9	5		5	8	11	11			12	9
																1	1	0														12	8	6	7		4	9	4	1		8	5	3	10			9	7
																2	1	0														4	6	9	5		4	6	2	0		7	7	6	6			9	10
																2	1	0														8	11	7	6		5	4	2	10		4	6	8	9			7	5
																2	1	1														3	4	4	8		6	9	5	9		4	11	4	8			9	6
																2	0	1														8	7	5	5		6	5	7	1		7	7	6	4			6	4
																2	0	1														7	8	8	8		10	5	10	5		0	6	10	7			12	10
																2	0	1														7	10	2	9		1	7	11	8		6	6	4	8			4	9
																1	0	1														6	7	5	6		4	2	5	12		0	11	6	5			13	11
																2	0	1														8	10	10	4		10	7	11	11		5	8	4	8			6	7
																2	0	1														6	11	3	7		4	1	2	6		6	4	3	4			8	9
																2	0	1														2	1	5	6		7	8	5	7		6	5	6	9			7	7
																2	0	2														5	5	1	5		11	9	2	4		2	13	9	8			8	11
																2	0	2														4	0	6	11		9	8	10	4		6	4	7	10			7	6
																3	0	2														4	7	1	7		10	7	4	8		4	7	7	5			6	10
																3	0	2														7	7	4	6		9	4	5	6		5	3	9	8			6	12
																3	0	2														4	1	3	6		7	8	2	4		4	6	8	7			1	6
																2	0	2														11	10	8	4		11	5	0	1		4	4	8	7			6	10
																1	0	2														6	12	6	14		2	5	6	5		5	7	5	8			10	3
																1	0	2														6	9	8	11		5	7	9	1		3	8	9	5			5	6
																1	0	1														6	5	10	12		11	8	11	1		9	10	6	10			13	6
																1	0	1														9	9	8	16		10	11	9	10		10	8	5	1			7	9
																1	0	2														7	3	7	9		7	2	13	8		6	8	10	3			12	12
																1	0	1														7	1	0	6		10	9	3	6		5	7	6	8			10	11
																1	0	1														9	9	1	5		11	7	3	6		5	0	5	9			8	7
																1	0	1														4	7	7	6		7	11	6	2		4	3	10	2			6	6
																1	0	1														10	7	4	6		6	6	2	8		3	11	9	5			10	1
																1	0	1														4	6	7	8		7	2	5	5		5	9	8	8			6	13
																1	0	1														9	7	4	8		10	11	6	1		4	7	5	7			5	4
																1	0	1														10	7	7	12		5	7	8	2		5	11	9	7			9	10
																1	0	1														11	9	8	8		6	7	9	4		8	15	4	0			8	1
																1	0	1														7	9	5	5		3	7	8	0		3	1	5	10			10	5
																1	0	1														4	10	5	11		5	8	8	3		3	5	4	13			8	6
																1	0	1														12	7	2	8		5	9	5	6		1	7	6	1			5	5
																1	0	1														8	8	2	10		5	8	6	5		3	9	4	3			8	0
																1	0	1														12	3	3	4		6	10	3	4		2	10	5	7			4	8
																1	1	0														5	10	12	5		9	6	3	3		5	8	9	4			3	1
																1	1	0														5	2	0	9		7	2	7	6		2	8	6	13			6	3
																1	1	4														8	3	7	10		9	9	7	4		3	6	9	9			2	7
																0	1	3														3	6	6	6		6	11	12	3		8	6	9	7			4	12
																1	1	3														6	7	5	8		6	10	7	5		9	8	8	5			9	6
																1	1	1														5	5	6	11		7	9	5	4		6	11	4	5			3	7
																1	1	1														8	11	6	4		9	1	11	2		6	9	4	5			8	12
																1	1	1														2	9	7	12		8	11	5	6		5	4	9	6			0	6
																1	1	1														3	8	11	8		8	9	4	1		6	10	4	9			7	8
																1	1	1														5	9	7	10		5	6	4	1		4	7	9	9			5	3
																1	2	1														11	9	7	9		11	6	11	3		4	7	9	12			5	9
																1	2	1														6	8	9	14		10	5	3	3		3	2	5	6			7	8
																1	2	0														6	6	7	2		10	9	7	1		2	6	6	4			10	12
																1	2	0														3	2	3	5		3	7	5	6		2	7	9	6			1	10
																1	2	1														11	4	5	13		8	8	8	6		3	13	7	5			6	5
																1	2	1														5	6	9	13		11	12	9	1		6	7	2	9			10	6
																1	3	1														2	5	6	6		8	10	7	10		4	6	5	5			6	5
																1	4	1														11	11	10	10		11	6	10	4		5	7	9	8			15	8
																0	3	1														8	9	4	6		9	6	9	0		6	6	5	10			11	7
																0	3	1														3	2	8	8		9	3	7	5		7	10	5	4			7	12
																0	3	1														3	9	12	7		3	8	2	2		7	10	4	5			7	4
																0	3	2														6	11	7	3		9	3	8	3		1	0	3	8			6	10
																0	3	2														10	4	7	6		7	11	10	0		5	3	3	11			5	15
																0	3	2														4	10	5	10		9	9	9	5		8	8	12	8			10	13
																0	1	2														8	4	9	4		14	6	7	3		5	2	7	9			4	4
																0	1	2														4	8	5	6		9	9	12	1		6	10	11	9			6	3
																0	1	2														3	4	3	9		10	6	7	4		8	6	4	6			7	6
																0	1	1														6	10	7	8		9	2	11	5		4	8	7	7			10	4
																0	2	1														8	2	0	8		10	5	9	2		3	0	5	8			3	7
																0	2	2														6	5	7	10		3	4	4	4		5	9	4	11			1	6
																0	2	2														4	12	4	7		9	6	7	4		6	5	7	11			2	2
																0	2	3														2	3	7	10		9	12	3	0		2	7	4	9			9	2
																0	2	2														3	0	6	7		6	6	10	3		8	5	9	5			6	11
																1	2	3														10	2	7	9		4	11	6	11		1	6	6	9			7	6
																1	2	3														6	11	5	7		5	8	11	5		7	7	8	10			10	7
																1	2	3														5	4	4	9		2	4	10	5		2	4	5	9			0	12
																1	2	3														12	4	2	8		7	11	11	5		5	7	5	7			9	6
																1	0	3														7	4	7	5		11	6	11	1		4	15	10	10			9	13
																1	0	3														10	12	4	6		6	7	2	3		8	7	6	10			5	5
																1	0	3														6	5	3	5		8	8	10	6		8	8	4	8			7	10
																0	0	4														5	7	8	7		4	8	5	4		8	4	12	6			13	12
																0	0	4														6	8	7	8		6	7	7	8		8	7	12	13			9	3
																0	0	4														4	10	7	2		4	8	6	3		4	8	3	7			6	5
																0	0	3														4	8	10	9		4	3	8	4		9	10	5	10			12	8
																0	0	3														11	7	12	6		13	7	8	8		4	8	5	7			11	11
																1	0	2														4	6	5	8		8	7	4	0		2	5	8	6			5	7
																0	0	2														9	10	7	3		12	8	6	2		2	10	6	10			8	4
																0	0	2														9	7	3	14		3	4	5	6		7	0	6	1			3	8
																0	0	2														9	4	7	13		7	8	7	6		11	6	8	9			9	8
																0	1	4														8	0	7	5		7	6	7	4		8	17	4	11			10	6
																0	1	4														4	7	3	6		13	4	10	6		6	10	7	9			7	5
																0	1	4														5	2	9	5		8	6	3	3		5	7	5	8			9	6
																0	1	5														2	9	7	6		4	5	6	9		10	11	7	7			10	7
																0	1	4														4	8	12	8		9	10	8	8		0	5	2	5			6	12
																0	1	3														0	11	11	1		7	8	2	10		0	10	4	8			6	7
																0	1	3														4	7	11	12		6	6	5	4		5	11	9	11			8	10
																0	1	3														2	12	5	12		10	4	2	3		8	8	13	8			9	9
																0	1	3														6	4	7	3		3	1	3	1		6	8	4	4			7	8
																0	1	3														7	0	11	7		5	7	2	9		5	7	9	10			8	6
																0	1	3														1	2	9	5		6	6	7	3		7	10	7	7			9	7
																0	1	3														3	7	8	7		5	7	2	3		3	8	5	8			9	4
																1	1	3														7	6	6	0		10	8	5	4		3	6	8	5			6	9
																1	1	3														9	9	12	5		6	4	8	3		4	9	4	6			8	2
																1	1	3														7	5	9	6		7	6	5	4		7	9	13	6			11	10
																0	1	3														4	7	10	4		7	3	6	3		4	9	9	13			7	2
																0	1	3														6	4	7	11		11	6	4	5		4	4	4	3			10	9
																0	1	3														7	5	8	9		9	9	6	4		9	9	3	6			9	3
																0	1	4														4	9	8	6		11	7	6	2		3	6	3	4			8	3
																0	2	4														5	8	11	10		7	12	6	7		9	6	7	3			9	6
																0	2	5														9	6	7	7		8	6	4	8		6	6	7	7			6	7
																0	2	5														9	11	3	7		5	5	4	4		5	8	9	1			4	8
																0	2	5														8	4	3	7		10	10	7	5		9	3	1	10			5	9
																0	2	4														7	9	10	2		5	10	7	2		0	9	5	5			5	3
																0	2	4														4	2	8	1		4	6	5	3		7	2	6	6			4	10
																0	2	5														5	4	9	4		13	10	5	3		7	9	4	8			8	12
																0	2	5														6	8	11	4		9	1	1	7		2	4	10	3			2	6
																0	2	5														10	11	6	9		9	10	8	1		1	6	7	10			16	10
																0	2	4														5	8	11	8		5	5	8	8		5	8	6	10			8	11
																1	2	4														4	8	10	8		4	5	5	4		2	9	5	11			10	11
																1	1	4														5	0	14	8		11	3	9	3		6	6	4	8			5	8
																1	1	4														5	5	12	4		7	8	11	5		4	5	6	7			10	10
																1	1	5														5	7	9	9		10	8	10	0		5	4	6	6			7	11
																1	1	4														4	10	7	6		11	13	3	5		6	6	11	9			8	7
																0	2	3														3	2	8	11		6	10	7	3		4	10	4	8			8	3
																0	1	2														4	3	11	10		13	8	4	4		3	4	5	6			10	13
																0	1	2														6	6	10	13		8	10	6	5		2	9	4	6			6	8
																0	1	2														5	8	4	4		15	12	5	0		1	10	8	11			9	11
																0	1	2														13	12	11	9		6	5	3	4		6	13	8	5			7	1
																0	1	2														11	4	10	11		10	5	9	1		6	10	7	5			10	9
																0	1	2														7	13	11	10		8	8	6	5		0	6	5	10			9	14
																0	0	2														3	9	11	8		11	8	1	7		4	8	5	4			8	7
																0	0	2														4	12	1	9		6	7	5	4		4	13	5	3			12	6
																1	0	2														7	4	12	3		9	5	7	6		4	9	3	1			10	6
																1	0	1														7	8	7	10		6	10	5	2		1	10	10	8			7	10
																1	0	0														11	9	7	9		8	13	6	2		6	4	8	11			6	3
																1	0	0														7	2	9	3		10	10	3	4		6	9	1	9			10	7
																1	1	0														7	3	9	13		11	9	6	3		2	13	18	10			10	2
																1	1	2														11	6	13	10		9	7	5	6		1	0	3	10			7	5
																0	1	2														10	5	8	8		6	4	4	3		4	7	6	10			6	7
																0	1	2														4	8	9	8		5	8	5	2		5	4	12	4			3	9
																0	1	2														3	6	10	5		0	13	1	7		8	3	5	7			8	10
																0	0	2														15	9	5	8		13	13	4	9		5	9	6	3			11	0
																0	0	2														12	10	10	8		6	6	3	1		4	3	5	9			3	13
																0	0	2														10	13	11	9		11	12	6	5		4	8	6	9			5	9
																0	0	2														13	11	9	6		10	5	9	4		11	3	8	6			7	5
																0	0	3														2	7	13	9		7	6	2	4		3	11	7	6			10	6
																0	0	3														4	9	8	6		5	9	3	0		5	6	3	1			8	4
																0	0	2														8	9	10	9		6	10	6	5		6	7	6	2			6	9
																1	0	3														8	11	11	6		0	8	7	8		3	4	4	5			7	13
																1	0	2														2	6	8	5		8	9	6	7		3	3	8	11			5	8
																1	0	2														6	2	9	7		6	10	4	7		9	11	7	10			3	4
																1	0	3														5	0	4	6		7	9	7	10		5	4	7	7			10	6
																1	0	3														8	7	7	9		6	10	5	4		4	4	1	7			6	9
																1	0	3														9	11	2	5		6	5	5	2		3	10	3	5			4	2
																0	1	3														12	5	13	10		13	6	9	5		9	3	7	5			5	7
																1	1	3														5	12	11	9		9	6	5	5		8	8	3	5			3	2
																2	1	4														6	2	7	4		8	11	4	1		3	9	6	4			4	9
																2	1	5														8	3	5	7		6	10	4	5		4	1	8	2			9	12
																2	1	5														7	13	9	4		8	9	2	6		7	11	8	4			7	1
																2	1	4														5	11	8	5		11	7	11	8		5	6	7	4			5	10
																2	1	3														9	3	10	11		9	9	8	0		3	11	4	1			1	12
																1	1	3														2	4	4	9		14	4	7	3		3	8	3	8			5	8
																1	1	2														7	9	7	11		11	14	7	7		1	8	9	1			4	5
																0	1	2														7	8	6	6		8	9	6	1		6	7	7	4			5	5
																0	1	2														9	7	7	8		12	7	8	5		4	6	9	6			3	3
																0	1	3														3	3	12	12		4	13	11	2		3	6	3	12			3	6
																1	1	3														4	1	9	8		7	3	8	2		3	9	7	8			2	8
																2	1	3														10	8	3	3		7	12	5	1		7	4	8	3			7	9
																2	1	3														3	7	9	9		4	10	2	2		10	5	3	13			5	12
																2	1	3														12	12	6	8		2	9	4	1		9	8	9	9			11	3
																2	1	3														8	3	5	7		11	9	9	0		7	4	4	3			7	9
																2	1	3														5	5	6	9		5	1	9	0		11	8	8	3			8	4
																2	1	3														7	12	7	9		3	9	12	3		12	18	6	10			7	6
																2	1	3														6	1	8	8		4	10	6	2		1	10	12	1			1	8
																2	1	3														7	7	7	12		6	5	6	0		12	8	12	2			4	4
																2	1	3														12	5	6	6		9	10	5	2		11	9	11	4			3	5
																1	1	3														8	7	10	9		8	10	5	0		2	5	9	3			2	1
																1	1	3														5	10	5	10		11	8	6	0		7	6	6	4			9	0
																2	1	3														5	9	9	6		5	2	5	2		3	2	9	7			12	8
																2	1	3														12	3	9	12		8	11	7	2		10	9	10	7			7	9
																2	0	3														6	8	5	3		9	4	6	3		6	11	6	8			3	12
																1	2	3														11	10	8	9		9	10	6	1		14	7	6	5			5	3
																1	2	3														17	11	11	9		10	4	6	1		12	5	7	5			5	5
																1	2	4														7	13	9	15		4	8	8	0		1	10	6	3			0	6
																1	1	3														6	8	7	8		10	3	3	2		14	2	8	10			5	9
																1	1	3														4	6	4	7		7	7	9	3		11	8	6	5			0	6
																1	1	3														8	4	10	14		7	12	7	0		10	3	11	6			2	6
																1	1	4														7	6	7	13		11	7	5	0		10	4	7	9			4	6
																1	1	6														10	9	10	8		10	10	6	1		7	11	0	11			4	8
																1	1	6														4	6	7	5		8	7	6	2		10	6	9	9			4	5
																1	1	6														10	8	9	7		7	8	9	0		8	7	3	9			3	14
																1	1	6														6	7	7	9		3	9	5	4		13	9	4	3			4	10
																1	1	6														10	5	4	5		3	7	9	0		7	9	10	8			1	7
																1	2	2														10	3	10	6		0	5	6	1		9	8	8	1			5	1
																1	2	2														9	6	11	9		0	9	6	0		2	4	10	5			6	9
																1	2	2														12	5	8	4		4	7	2	0		8	1	6	9			9	12
																1	2	2														11	9	13	11		5	7	7	5		4	2	8	7			3	5
																1	2	4														9	10	10	4		5	4	4	0		6	12	5	11			5	6
																1	1	3														5	9	9	8		12	7	9	5		6	3	8	6			1	13
																1	1	3														9	2	6	6		2	8	7	0		3	13	8	1			7	6
																0	1	3														10	6	5	9		2	10	5	3		9	7	6	6			1	9
																0	1	3														6	10	6	5		7	6	5	1		13	11	7	4			3	11
																0	1	3														4	3	10	9		3	4	8	0		4	8	5	5			7	10
																0	1	4														6	11	10	11		5	2	0	2		0	12	10	4			8	4
																0	1	4														8	2	11	9		3	3	5	2		9	7	9	11			5	7
																0	1	5														5	4	7	11		7	8	8	2		10	13	8	4			0	7
																0	2	5														11	6	10	9		12	8	6	9		12	7	8	4			5	6
																0	2	5														8	4	12	11		8	9	9	4		7	3	9	11			0	5
																0	2	5														1	11	10	10		7	12	4			6	4	1	7			4	7
																0	2	6														13	5	11	13		7	8	5			13	8	10	5			5	8
																0	1	6														8	6	8	10		4	8	0			5	8	7	5			4	10
																0	1	6														7	5	10	9		7	5	6			9	3	13	4			2	9
																0	2	5														9	8	7	11		6	8	7			2	9	10	6			9	7
																0	2	4														9	12	12	7		9	8	1			9	6	7	2			6	3
																0	2	5														4	4	7	7		5	9	2			6	5	2	2			6	7
																0	1	5														7	11	7	5		6	4	2			6	5	5	2			3	7
																0	1	5														13	6	0	12		9	7	8			12	6	7	8			2	2
																0	1	5														3	9	15	8		9	6	7			11	5	11	0			3	10
																0	1	4														5	4	3	9		10	6	10			8	4	8	3			8	1
																0	1	3														7	4	6	11		7	11	6			4	12	9	13			3	9
																0	1	3														10	4	12	13		5	9	6			11	8	7	6			1	2
																0	2	3														9	9	12	11		12	8	6			0	2	7	5			2	10
																0	2	3														5	3	7	9		9	5	2			14	7	2	3			4	5
																0	3	3														7	8	10	9		4	2	8			11	6	7	9			0	12
																0	3	3														5	3	11	5		5	8	5			11	8	8	2			7	1
																0	3	3														9	8	12	9		8	3	10			7	9	10	7			2	13
																0	3	3														6	4	11	5		3	0	7			5	14	10	5			4	9
																0	3	3														4	9	8	8		6	8	9			8	13	9	6			6	7
																0	3	1														5	8	5	5		8	11	5			7	7	11	4			1	8
																0	3	1														7	4	4	7		8	8	7			7	4	8	8			3	7
																0	3	1														8	7	10	10		5	3	4			7	7	6	6			7	5
																0	3	1														13	10	9	5		3	7	10			14	6	11	2			7	3
																0	3	1														6	3	10	6		8	7	4			11	3	2	2			2	13
																0	3	1														17	10	7	7		8	7	3			7	6	7	11			3	5
																0	3	1														6	3	3	7		11	12	7			5	5	9	8			3	8
																0	3	1														13	12	4	7		4	8	8			11	7	8	4			7	4
																0	3	1														7	4	4	9		4	4	6			3	2	3	7			2	11
																0	0	1														10	7	3	6		8	9	4			12	14	9	10			1	7
																0	1	0														7	2	9	8		8	4	4			13	0	11	7			6	6
																0	1	0														5	9	8	12		8	8	8			11	10	9	5			9	3
																0	2	0														6	6	9	10		9	6	0			9	7	8	6			5	10
																0	2	2														8	3	13	5		7	9	5			11	7	13	3			5	12
																0	2	2														7	11	3	9		7	11	9			8	4	10	4			1	6
																0	2	3														8	7	8	5		7	5	3			10	0	9	5			6	11
																0	2	3														9	7	6	7		4	7	7			5	7	8	3			4	12
																0	2	3														7	5	6	9		10	9	10			10	16	8	7			4	4
																0	3	3														5	8	7	9		10	10	8			16	3	9	9			6	8
																0	3	3														5	5	8	10		8	8	1			7	4	9	10			5	9
																0	3	3														9	10	12	14		7	8	5			13	6	8	5			5	10
																0	3	3														10	0	10	11		9	6	6			8	8	1	11			3	7
																0	3	3														8	1	12	10		5	3	5			2	7	3	4			0	8
																0	2	2														10	3	7	7		5	6	7			2	6	9	6			5	8
																0	2	1														1	9	6	10		11	2	5			7	11	7	5			5	5
																0	2	1														10	4	7	8		6	8	5			8	9	1	9			1	10
																0	1	1														6	10	7	11		9	8	10			13	10	8	3			3	1
																0	1	1														5	11	7	10		6	7	7			2	9	6	5			3	9
																1	1	1														5	7	6	11		6	6	0			9	2	6	5			4	14
																1	1	1														7	5	6	6		10	2	5			13	6	12	9			6	7
																1	1	1														7	6	7	12		6	4	8			6	5	10	5			6	11
																1	1	1														6	8	8	11		6	5	1			8	1	8	7			4	7
																1	1	2														7	0	9	11		13	11	10			6	5	10	3			4	5
																1	1	2														8	9	11	12		5	11	1			2	11	13	0			11	7
																1	1	2														9	5	8	7		8	5	7			9	5	3	6			2	9
																1	1	3														4	2	8	8		4	14	5			8	8	6	10			10	3
																1	1	3														9	2	13	8		5	13	5			3	13	11	14			6	5
																1	0	3														7	10	11	3		5	2	6			8	7	8	11			2	1
																1	0	3														2	6	13	11		5	3	5			9	12	11	2			9	5
																1	0	3														5	8	1	10		9	10	3			12	6	7	0			5	10
																0	0	3														7	6	5	11		6	4	3			13	12	2	8			4	6
																0	0	3														9	8	3	11		11	11	4			3	7	8	7			4	7
																0	0	3														4	8	12	7		7	6	4			4	9	12	9			6	0
																0	0	2														5	5	6	5		11	9	5			11	7	12	9			2	6
[truncated: 11,883 more rows]
[truncated: 7 more columns]

## Sheet: Fig. 3
Fig.2b
	Each curve represents a different concentration of Lamin A (residues 430–585) labeled with CF660R, titrated against H2A–H2B.
Fig.2c

## Sheet: Fig. 4
Fig.4e,f	Fluorescence Ratio CF660R-labeled LA 430-585 /A488-labeled Nucleosome											Fig.4g
	LA	LA+P4 5	LA+P4 10	LA+P4 20	LA+P4 60	LA+P4 100	LA+P4 250	LA+P4 500	LA+P4 1000	LA+P4 1500				Ratio LmnA:Nu, Fluo. a. u.			Bound LmnA, Fluo. a. u.
	0.889581	0.336077	0.495529	0.525631	0.289134	0.363829	0.268843	0.305313	0.198809	0.115929			P4, uM	Mean	SEM	N	Mean	SEM	N
	1.06448	0.291286	0.566006	0.638269	0.310486	0.334832	0.398552	0.331071	0.182149	0.142141			0	0	0.007435	442	0.9618	0.007435	442
	0.840033	0.311403	0.57046	0.498281	0.408757	0.400915	0.288672	0.206411	0.184252	0.0964894			5	0.520898	0.003147	815	0.4608	0.003147	815
	1.05428	0.406882	0.776014	0.546835	0.324019	0.561471	0.388983	0.329808	0.253173	0.159836			10	0.555001	0.01019	560	0.428	0.01019	560
	1.09424	0.386503	0.785366	0.673153	0.447311	0.467158	0.424956	0.431403	0.248009	0.161284			20	0.531503	0.006453	369	0.4506	0.006453	369
	1.2405	0.405708	0.713181	0.639638	0.410587	0.515648	0.364336	0.240537	0.218513	0.12326			60	0.690268	0.0021	731	0.2979	0.0021	731
	0.903573	0.290185	0.850367	0.501638	0.371531	0.600721	0.272475	0.357463	0.25981	0.138537			100	0.762425	0.003013	653	0.2285	0.003013	653
	1.17827	0.372282	0.742278	0.483037	0.38515	0.499957	0.396641	0.37826	0.198019	0.168237			250	0.678935	0.001939	675	0.3088	0.001939	675
	1.04952	0.297279	0.675264	0.600471	0.379378	0.487403	0.388375	0.224754	0.180672	0.120876			500	0.786962	0.001665	665	0.2049	0.001665	665
	1.16898	0.318686	0.703759	0.413269	0.314111	0.405982	0.256433	0.289447	0.172493	0.101708			1000	0.897463	0.001715	616	0.09862	0.001715	616
	0.863555	0.371403	0.460941	0.580649	0.288981	0.245567	0.31976	0.214763	0.162927	0.15296			1500	0.89031	0.004105	298	0.1055	0.004105	298
	1.02939	0.307426	0.367595	0.451372	0.20633	0.25807	0.195341	0.247884	0.147429	0.100374
	1.07568	0.387923	0.357107	0.473081	0.277587	0.259628	0.287297	0.190828	0.216554	0.159437
	1.21644	0.374652	0.523169	0.583554	0.305956	0.346498	0.327161	0.253801	0.205366	0.148564			P4=	LA 572-588	peptide
	0.970613	0.396276	0.464776	0.572754	0.251988	0.286482	0.241283	0.282736	0.175815	0.119416
	1.02521	0.284528	0.441275	0.421855	0.250881	0.362641	0.246672	0.194762	0.213077	0.125193
	1.13222	0.274635	0.585248	0.430549	0.22618	0.360212	0.319812	0.257301	0.16618	0.144168
	0.943273	0.331679	0.359009	0.561526	0.221143	0.29012	0.261864	0.257769	0.143111	0.115385
	0.926277	0.40607	0.403905	0.534354	0.348697	0.278949	0.311055	0.189803	0.154222	0.0927176
	0.796864	0.324067	0.324224	0.670467	0.241386	0.2386	0.324306	0.211189	0.165557	0.120631
	0.70872	0.287567	0.336642	0.556194	0.269913	0.249429	0.233396	0.24984	0.134114	0.086251
	0.828899	0.333661	0.292602	0.551949	0.352598	0.216365	0.323905	0.288292	0.226985	0.128143
	1.07382	0.371372	0.429512	0.787246	0.366937	0.239981	0.365924	0.256708	0.204899	0.141265
	1.03552	0.378815	0.425758	0.677446	0.348779	0.381377	0.299592	0.362765	0.170888	0.115491
	0.951844	0.253817	0.393848	0.525519	0.295464	0.284089	0.241962	0.349933	0.21383	0.105382
	0.779288	0.293191	0.516994	0.66672	0.310266	0.350836	0.337932	0.284137	0.185399	0.129614
	0.692304	0.343959	0.40201	0.527328	0.376214	0.379206	0.284691	0.326547	0.170886	0.106743
	1.11586	0.390365	0.383879	0.481376	0.263431	0.240579	0.276419	0.296672	0.180777	0.095283
	0.783242	0.359192	0.37812	0.708965	0.197029	0.2755	0.352462	0.252696	0.112237	0.112954
	0.790698	0.292203	0.319221	0.574279	0.254049	0.268457	0.247825	0.189994	0.123957	0.0765936
	1.09566	0.410656	0.33497	0.527541	0.322708	0.278264	0.332544	0.217647	0.135956	0.13132
	0.972977	0.421628	0.26796	0.692357	0.276464	0.235112	0.385274	0.147931	0.190514	0.131808
	1.20122	0.377398	0.431885	0.656519	0.230806	0.232551	0.36228	0.248319	0.17541	0.0996803
	1.11275	0.389569	0.445623	0.424215	0.296508	0.347922	0.278697	0.257739	0.155227	0.111466
	0.916552	0.390895	0.314154	0.605159	0.223775	0.296355	0.408503	0.208163	0.184662	0.117806
	0.878345	0.408709	0.483462	0.507529	0.285658	0.343309	0.292434	0.276948	0.145489	0.100092
	0.854452	0.320735	0.441951	0.331497	0.284706	0.354988	0.29238	0.267716	0.148444	0.12904
	0.951482	0.354602	0.364365	0.453753	0.360683	0.233666	0.358036	0.191173	0.141268	0.148522
	0.752682	0.281148	0.404821	0.391517	0.316828	0.281265	0.277063	0.239076	0.141118	0.127426
	0.980707	0.365437	0.427276	0.362873	0.348108	0.218493	0.309661	0.185603	0.145374	0.15836
	0.950588	0.420739	0.451492	0.556092	0.401837	0.203352	0.393356	0.243804	0.121523	0.162903
	1.02376	0.346953	0.412953	0.55128	0.295721	0.211281	0.30805	0.162146	0.210255	0.16237
	1.03905	0.408614	0.594733	0.357995	0.386987	0.335243	0.228641	0.229904	0.188981	0.132155
	0.840862	0.358285	0.55661	0.4548	0.317676	0.248181	0.284525	0.266389	0.172959	0.146357
	0.84428	0.363514	0.505119	0.351039	0.300163	0.321606	0.292169	0.18187	0.217177	0.136166
	0.797247	0.446193	0.66127	0.447563	0.320968	0.324899	0.30526	0.2464	0.199469	0.103583
	0.793756	0.373025	0.482439	0.353735	0.236675	0.26448	0.344133	0.24751	0.181498	0.117947
	0.984113	0.383955	0.498198	0.402269	0.299767	0.282005	0.259715	0.186404	0.191127	0.0749198
	1.03088	0.506632	0.455116	0.460735	0.317549	0.285539	0.303577	0.227608	0.137788	0.123985
	0.866146	0.473754	0.358384	0.307389	0.265959	0.237574	0.383213	0.181746	0.162678	0.148959
	1.05764	0.430209	0.362573	0.454547	0.342766	0.239793	0.293282	0.221976	0.137569	0.104604
	1.0481	0.424843	0.342133	0.407464	0.319814	0.244055	0.221838	0.155719	0.244103	0.106889
	0.719482	0.427458	0.521344	0.478181	0.254081	0.340773	0.265332	0.221747	0.21834	0.114035
	0.782775	0.409091	0.496234	0.417802	0.33077	0.290518	0.249907	0.245348	0.197384	0.0844678
	1.00493	0.340483	0.428658	0.434688	0.312327	0.370411	0.319634	0.187323	0.261611	0.128603
	0.746454	0.407407	0.610435	0.496287	0.349507	0.352877	0.328322	0.238881	0.207663	0.154953
	0.778842	0.308095	0.379853	0.568201	0.249169	0.266961	0.244033	0.245411	0.184885	0.121231
	1.03137	0.467751	0.423243	0.358358	0.341425	0.265063	0.305656	0.173448	0.187302	0.16897
	1.08207	0.395269	0.389432	0.525628	0.36183	0.249989	0.364949	0.22565	0.136665	0.158318
	0.901447	0.432753	0.275722	0.42672	0.295714	0.256776	0.282516	0.21708	0.136973	0.156251
	0.805291	0.327023	0.397893	0.333137	0.331958	0.221052	0.276427	0.222627	0.115397	0.1385
	1.00749	0.347881	0.303052	0.437694	0.283933	0.285424	0.344295	0.206521	0.1963	0.151434
	0.864062	0.325485	0.429154	0.537194	0.327652	0.383605	0.284664	0.27805	0.169514	0.148335
	0.8055	0.402764	0.419256	0.391393	0.312703	0.282689	0.305811	0.280758	0.155455	0.116538
	1.03111	0.295721	0.369848	0.554403	0.341048	0.321201	0.361496	0.233346	0.189628	0.133202
	0.791233	0.337586	0.507101	0.677517	0.423806	0.370771	0.28435	0.290531	0.175567	0.0834497
	1.02701	0.431704	0.432497	0.384412	0.37944	0.248068	0.351108	0.21137	0.149147	0.127024
	1.06524	0.385914	0.381262	0.509164	0.39079	0.264016	0.392048	0.212437	0.154669	0.13486
	0.883631	0.476955	0.39633	0.689338	0.345548	0.275419	0.330621	0.19326	0.129826	0.114244
	1.1465	0.358551	0.350437	0.56141	0.314014	0.238929	0.28667	0.177697	0.135438	0.103483
	0.974557	0.320341	0.344302	0.750217	0.279875	0.304381	0.388511	0.204206	0.099251	0.115727
	0.872482	0.401531	0.291274	0.5429	0.32298	0.335493	0.29605	0.174234	0.158237	0.0861768
	0.851841	0.36404	0.502379	0.509416	0.43671	0.304555	0.343309	0.224796	0.156887	0.136016
	1.12026	0.405869	0.404687	1.05761	0.318467	0.341453	0.36148	0.226985	0.122919	0.174529
	0.811428	0.422922	0.387652	1.03147	0.367158	0.353786	0.263105	0.180569	0.134394	0.101796
	0.951149	0.443189	0.55523	0.366634	0.472044	0.263325	0.33899	0.224923	0.121998	0.167215
	1.19151	0.499444	0.405894	0.540728	0.333476	0.252549	0.40173	0.210695	0.101763	0.187871
	1.12961	0.445185	0.396439	0.677716	0.409426	0.24265	0.303606	0.167097	0.134972	0.13132
	0.941356	0.367814	0.348447	0.425436	0.351849	0.199599	0.277966	0.170347	0.131025	0.149306
	0.833218	0.374029	0.307343	0.491647	0.371193	0.230781	0.304815	0.228116	0.100062	0.157626
	1.21628	0.432923	0.351855	0.3957	0.451972	0.410131	0.281377	0.196552	0.16117	0.117474
	0.846537	0.368432	0.291596	0.487375	0.314582	0.266543	0.262183	0.250834	0.166293	0.0844889
	1.10741	0.457223	0.462909	0.493818	0.411869	0.349176	0.334486	0.207555	0.121721	0.116305
	0.706625	0.520933	0.384081	0.576038	0.376521	0.382056	0.262779	0.203469	0.155857	0.0798784
	1.04777	0.521046	0.322143	0.418906	0.385978	0.277407	0.333906	0.156088	0.137486	0.117038
	0.881815	0.502341	0.514365	0.505416	0.358242	0.272793	0.363123	0.215136	0.123749	0.115253
	1.13764	0.428517	0.372978	0.365904	0.44819	0.260268	0.317221	0.153916	0.133479	0.109078
	0.760714	0.431481	0.326469	0.351341	0.293906	0.194946	0.221878	0.230152	0.108623	0.0872319
	1.03747	0.447351	0.340837	0.466236	0.393135	0.230211	0.361443	0.238285	0.101646	0.102888
	0.832107	0.393632	0.319272	0.50919	0.325632	0.21455	0.307034	0.207203	0.0838903	0.0788074
	0.933684	0.442107	0.367157	0.429566	0.317286	0.380164	0.324188	0.271868	0.146333	0.102478
	0.660799	0.392685	0.312284	0.534638	0.285656	0.324996	0.326413	0.208429	0.152124	0.146996
	0.8228	0.337565	0.490826	0.578848	0.42489	0.360707	0.263066	0.192458	0.130134	0.134386
	1.0844	0.445959	0.516633	0.482916	0.400084	0.392793	0.326313	0.213392	0.162621	0.169238
	1.08198	0.453714	0.395576	0.353685	0.353244	0.304136	0.348894	0.179157	0.112329	0.174619
	0.7945	0.390205	0.545557	0.484744	0.382398	0.300405	0.282257	0.26936	0.123163	0.166151
	1.13626	0.346517	0.452714	0.401703	0.363101	0.301968	0.26395	0.248503	0.100521	0.137927
	0.87608	0.40463	0.443098	0.470677	0.267882	0.177685	0.355173	0.253994	0.117239	0.165233
	0.839889	0.339197	0.377788	0.445386	0.282414	0.202263	0.267798	0.276739	0.118814	0.137831
	1.21379	0.424991	0.369451	0.444162	0.300637	0.217962	0.294965	0.275602	0.0928905	0.133377
	0.872568	0.322843	0.367612	0.566717	0.249748	0.350013	0.386974	0.231334	0.159172	0.164665
	0.896126	0.39278	0.363658	0.611798	0.326297	0.246621	0.262423	0.209937	0.148348	0.105122
	1.10879	0.46428	0.456118	0.43619	0.328942	0.323995	0.32767	0.22686	0.108073	0.140091
	1.2274	0.469509	0.401037	0.537675	0.281949	0.335008	0.402707	0.189435	0.163927	0.16935
	1.09135	0.446421	0.405202	0.473315	0.348033	0.254666	0.352583	0.264481	0.142401	0.136535
	0.935861	0.357196	0.542176	0.405886	0.263947	0.309521	0.314795	0.27724	0.106555	0.110359
	0.986719	0.435557	0.363371	0.51438	0.224197	0.287808	0.397363	0.214738	0.13407	0.131267
	1.26064	0.408827	0.410411	0.492854	0.305951	0.224062	0.325899	0.294533	0.104859	0.109284
	1.02188	0.376373	0.338117	0.457469	0.286824	0.242078	0.28077	0.229247	0.120525	0.125211
	1.28284	0.41608	0.243328	0.59515	0.29464	0.231264	0.326655	0.19082	0.094053	0.120975
	0.914879	0.302656	0.277814	0.522172	0.326625	0.361005	0.245455	0.187042	0.161115	0.0815867
	1.28533	0.429267	0.241531	0.338445	0.413373	0.293351	0.313376	0.17724	0.158715	0.151613
	1.11703	0.468973	0.337968	0.478328	0.400798	0.343374	0.374912	0.228845	0.124378	0.162971
	1.34861	0.333973	0.417857	0.377709	0.338733	0.347926	0.33463	0.150935	0.175061	0.102745
	0.968658	0.377831	0.333554	0.476511	0.312217	0.299531	0.253585	0.238731	0.133253	0.140844
	1.19255	0.353894	0.419595	0.606332	0.32809	0.255686	0.397213	0.287795	0.140004	0.132819
	1.00244	0.429876	0.392946	0.477356	0.372921	0.293896	0.343251	0.198809	0.12502	0.090652
	1.07683	0.468569	0.320594	0.533155	0.414203	0.214118	0.297465	0.249827	0.133472	0.114282
	0.810313	0.3708	0.320468	0.60933	0.308067	0.212568	0.381988	0.275761	0.127912	0.129547
	0.711809	0.444678	0.263107	0.616556	0.308088	0.228029	0.280821	0.196287	0.0933176	0.115628
	1.12236	0.538105	0.251332	0.472549	0.365443	0.36624	0.34353	0.227544	0.159874	0.143296
	1.08819	0.476653	0.307967	0.588903	0.405609	0.305795	0.390582	0.168859	0.175576	0.136107
	0.844849	0.579036	0.445938	0.456128	0.407865	0.342981	0.349012	0.183933	0.114506	0.118869
	0.875121	0.515899	0.406976	0.547458	0.373233	0.392131	0.228783	0.133564	0.14715	0.110516
	0.704326	0.386834	0.424045	0.541071	0.327216	0.276152	0.289876	0.195718	0.136444	0.164802
	0.980307	0.416731	0.505682	0.456011	0.327793	0.264607	0.272114	0.24083	0.0983586	0.195938
	0.749962	0.353503	0.406564	0.467525	0.377941	0.251365	0.292719	0.171473	0.130342	0.164126
	0.8547	0.410246	0.391175	0.539514	0.28678	0.216016	0.367098	0.19779	0.115273	0.242941
	0.615216	0.458549	0.329777	0.584078	0.308061	0.159693	0.277446	0.228417	0.0954914	0.226606
	0.842882	0.455717	0.282384	0.473324	0.398212	0.227331	0.33616	0.15123	0.133289	0.22417
	0.709642	0.440534	0.311871	0.562955	0.36754	0.315115	0.372623	0.187974	0.153802	0.207834
	0.915302	0.44991	0.299932	0.47596	0.320623	0.228111	0.309501	0.152386	0.105375	0.217557
	0.766561	0.390032	0.417057	0.472179	0.350096	0.289951	0.307854	0.212029	0.141187	0.210172
	0.917072	0.424026	0.410836	0.506656	0.283964	0.265032	0.362225	0.193477	0.123279	0.14201
	0.674743	0.374954	0.341052	0.541644	0.316782	0.197666	0.322209	0.235671	0.0948386	0.165034
	0.85907	0.355576	0.449765	0.557882	0.308784	0.22449	0.292865	0.206469	0.106265	0.132119
	0.783002	0.35726	0.357212	0.485602	0.406829	0.210183	0.322463	0.215067	0.119814	0.208501
	0.822509	0.419112	0.351074	0.5974	0.29128	0.192453	0.252909	0.185389	0.0957886	0.17915
	1.0307	0.483127	0.304493	0.369406	0.418726	0.161557	0.324967	0.158835	0.160753	0.172606
	0.825417	0.429721	0.32004	0.47483	0.435044	0.211583	0.363855	0.183065	0.150189	0.143764
	0.986261	0.398011	0.377095	0.411363	0.345963	0.313651	0.290123	0.171926	0.115275	0.175485
	1.08558	0.342901	0.325236	0.434642	0.380592	0.218223	0.250383	0.220217	0.149913	0.149135
	0.846712	0.414091	0.448953	0.464628	0.324445	0.268744	0.293268	0.248065	0.125667	0.119972
	0.670757	0.328838	0.418247	0.517697	0.324958	0.318614	0.252279	0.218443	0.126551	0.151385
	0.817497	0.377344	0.425849	0.372207	0.387714	0.22171	0.335545	0.247102	0.117627	0.103475
	0.795854	0.285627	0.516116	0.44257	0.379442	0.224696	0.395235	0.192607	0.0911399	0.166494
	0.740027	0.354384	0.41467	0.404618	0.467924	0.209867	0.25407	0.189699	0.0971986	0.173511
	0.689354	0.376347	0.361267	0.358561	0.387487	0.308095	0.347547	0.178702	0.0873048	0.129756
	1.04233	0.401911	0.324343	0.528221	0.48897	0.243818	0.411643	0.175446	0.154333	0.142894
	0.909878	0.344167	0.243093	0.428884	0.41573	0.334148	0.312359	0.213005	0.136846	0.170533
	0.855639	0.315844	0.269249	0.427071	0.338632	0.42845	0.25836	0.167159	0.111297	0.122511
	1.03441	0.410469	0.237647	0.534559	0.305097	0.316294	0.324962	0.23676	0.155432	0.134231
	0.709018	0.327659	0.388315	0.552158	0.301908	0.441694	0.316518	0.26746	0.131973	0.149429
	0.808486	0.422026	0.312685	0.399902	0.402899	0.382813	0.335175	0.174901	0.130374	0.0886573
	0.872521	0.459118	0.298975	0.479142	0.312436	0.281853	0.391834	0.254789	0.121352	0.147353
	0.934719	0.534065	0.428138	0.414824	0.300619	0.303865	0.297782	0.245561	0.085701	0.138681
	0.806124	0.508201	0.333987	0.708834	0.421968	0.24502	0.343717	0.19266	0.0994855	0.133894
	0.848666	0.478926	0.294308	0.521128	0.350562	0.267423	0.409522	0.187755	0.0736394	0.131681
	1.21443	0.495183	0.266997	0.591251	0.40139	0.295655	0.327055	0.176854	0.149471	0.144057
	1.19362	0.371209	0.360442	0.737321	0.37635	0.478388	0.273953	0.202807	0.141987	0.0928193
	1.03501	0.410304	0.390786	0.787821	0.294607	0.397868	0.271115	0.161464	0.115949	0.164077
	1.20595	0.379064	0.349563	0.743393	0.309698	0.442702	0.267355	0.225274	0.16465	0.197034
	0.836553	0.405292	0.611589	0.594676	0.298085	0.510971	0.325546	0.25529	0.130938	0.139157
	0.928977	0.338429	0.467143	0.631669	0.343004	0.390994	0.330436	0.19733	0.130402	0.223902
	0.867362	0.476335	0.437142	0.54699	0.399295	0.42484	0.271046	0.268806	0.122791	0.208989
	0.759636	0.453024	0.527093	0.356885	0.39533	0.418912	0.35212	0.222461	0.0957386	0.179065
	0.778985	0.432573	0.443992	0.450503	0.385173	0.23277	0.427642	0.210428	0.105626	0.18118
	0.868111	0.497427	0.388996	0.366564	0.357654	0.285709	0.328697	0.202396	0.0824583	0.199269
	1.16125	0.391078	0.34803	0.446237	0.297139	0.251707	0.292853	0.2279	0.140887	0.170555
	1.16275	0.409823	0.343415	0.46764	0.259638	0.411614	0.301415	0.225445	0.147708	0.20664
	0.839047	0.337463	0.335963	0.523538	0.365696	0.302641	0.288026	0.19207	0.101319	0.226524
	1.12879	0.43046	0.34337	0.38568	0.376907	0.384617	0.374625	0.335427	0.131292	0.171012
	0.840145	0.364661	0.439436	0.459136	0.275397	0.41441	0.372541	0.321065	0.116972	0.232327
	0.835942	0.334007	0.450769	0.405039	0.251733	0.320136	0.300343	0.224399	0.125896	0.23563
	0.884256	0.47296	0.439831	0.376548	0.306891	0.295213	0.381772	0.317394	0.117112	0.195209
	0.864102	0.442891	0.438705	0.373669	0.361342	0.322859	0.49613	0.286435	0.109684	0.190934
	0.799437	0.433776	0.341367	0.445715	0.365598	0.219316	0.37724	0.239951	0.127904	0.204273
	0.945553	0.353573	0.366149	0.56511	0.290868	0.187367	0.32622	0.237036	0.0925174	0.16584
	1.04468	0.398999	0.313938	0.408636	0.3078	0.210796	0.412432	0.159587	0.172191	0.188735
	1.06285	0.354335	0.239137	0.580426	0.273332	0.354714	0.376198	0.1921	0.150825	0.213312
	0.809456	0.487241	0.282838	0.565849	0.262847	0.256093	0.327712	0.155709	0.124106	0.146114
	0.99962	0.447823	0.266085	0.456695	0.326484	0.322228	0.325266	0.212908	0.166121	0.240141
	0.904943	0.40415	0.404615	0.460794	0.347098	0.325708	0.267924	0.209397	0.142607	0.243824
	0.687216	0.533994	0.349967	0.433888	0.365179	0.246242	0.357704	0.159391	0.136487	0.186265
	0.871233	0.436235	0.335398	0.449569	0.340786	0.287656	0.37959	0.229626	0.120555	0.215616
	0.738256	0.477763	0.473243	0.407025	0.329895	0.274196	0.336942	0.187184	0.0820796	0.21708
	0.728452	0.378404	0.36397	0.424628	0.31321	0.154776	0.310617	0.170381	0.0880839	0.173515
	0.830907	0.445086	0.33752	0.545809	0.264303	0.191076	0.38188	0.192054	0.0829993	0.000456424
	1.01902	0.328291	0.307795	0.562821	0.2639	0.182338	0.32037	0.168703	0.134974	0.000252485
	0.971441	0.493972	0.226298		0.257623	0.275362	0.264753	0.192972	0.10523	0.00011062
	0.834984	0.536462	0.257368	0.419639	0.31207	0.222317	0.302779	0.165596	0.0946732	0.00250101
	1.05485	0.423724	0.228991	0.520562	0.35914	0.285073	0.250333	0.223816	0.126625	0.0014043
	0.871878	0.644488	0.336129	0.384234	0.349835	0.279596	0.308665	0.229926	0.0924992	0.000115491
	0.788525	0.673511	0.351308	0.449009	0.374549	0.213507	0.363043	0.187827	0.0919914	0.003183
	0.90226	0.491917	0.274369	0.574751	0.387496	0.221792	0.279979	0.206951	0.0891007	0.000961979
	0.833149	0.490701	0.374669	0.535737	0.279949	0.190865	0.280639	0.179024	0.0881752	0.000502651
	0.922374	0.422152	0.298913	0.401931	0.29624	0.178259	0.325115	0.156675	0.103675	0.000296035
	0.885274	0.548233	0.250022	0.379859	0.346081	0.17274	0.281591	0.201912	0.0730139	0.000378545
	1.15867	0.355928	0.291157	0.497419	0.304911	0.205709	0.27407	0.22854	0.136736	0.000256489
	0.933052	0.518168	0.353474	0.318756	0.392488	0.331552	0.339947	0.28884	0.129088	0.000425949
	1.12906	0.347954	0.279003	0.476866	0.253566	0.202929	0.272758	0.253013	0.119299	0.003791
	1.19485	0.434464	0.434761	0.34539	0.333902	0.289143	0.309214	0.272694	0.138558	0.00169128
	0.952435	0.420936	0.396268	0.388727	0.353066	0.339385	0.394659	0.197686	0.136022	0.00115613
	0.91437	0.420798	0.361168	0.491948	0.309322	0.208526	0.333823	0.262549	0.109192	0.0109668
	1.01063	0.411369	0.445356	0.478259	0.259657	0.220321	0.316573	0.244292	0.137328	0.00159861
	0.783513	0.393402	0.358049	0.334641	0.318993	0.236421	0.372293	0.20129	0.0845915	0.00160935
	0.755634	0.307373	0.303768	0.331249	0.250311	0.184775	0.311787	0.226985	0.0765634	0.00166654
	0.854477	0.312224	0.278777	0.461431	0.30795	0.163082	0.332074	0.183512	0.0862411	0.000865282
	1.11648	0.384684	0.251314	0.401892	0.350949	0.183726	0.368421	0.217955	0.142842	0.000439731
	1.06715	0.308073	0.283991	0.535436	0.405404	0.26181	0.30781	0.182715	0.134931	3.27124e-05
	0.876521	0.4184	0.402158	0.418401	0.466992	0.236173	0.393609	0.252669	0.119793	0.00159803
	1.25106	0.413627	0.380709	0.427852	0.370388	0.293089	0.39945	0.279319	0.148912	0.0052573
	0.933154	0.368718	0.359507	0.653287	0.41673	0.328859	0.398336	0.21198	0.104831	0.00029686
	0.850325	0.29494	0.437908	0.549927	0.294697	0.226605	0.299051	0.260113	0.0994256	0.00242366
	0.898604	0.217349	0.313512	0.394299	0.325684	0.288205	0.340182	0.172718	0.0887851	0.00206916
	0.82573	0.355975	0.304686	0.530476	0.378892	0.30373	0.330287	0.199169	0.0906056	0.000681659
	0.873724	0.390933	0.288538	0.389646	0.299951	0.196001	0.308875	0.195606	0.0926842	0.00105775
	0.689099	0.323467	0.372841	0.367503	0.324393	0.179415	0.284928	0.229056	0.0811791	0.00266227
	0.99309	0.414371	0.415976	0.585579	0.362912	0.203546	0.244167	0.149502	0.139467	0.000123385
	0.942476	0.421127	0.369888	0.44865	0.337459	0.35693	0.335229	0.211237	0.130441	0.0005114
	0.705963	0.451087	0.505449	0.420331	0.378055	0.242392	0.350903	0.272499	0.104476	0.000131954
	0.976598	0.387752	0.437524	0.573541	0.381992	0.302687	0.279866	0.186047	0.133663	0.00259218
	0.983258	0.307945	0.481904	0.541252	0.293923	0.333316	0.298378	0.219229	0.101098	0.00192837
	0.772942	0.362885	0.600988	0.311504	0.289453	0.251303	0.300506	0.240648	0.0969988	0.000831481
	0.83344	0.34582	0.438461	0.482438	0.365599	0.233546	0.277044	0.150758	0.103996	0.00204907
	0.78073	0.533756	0.403497	0.382641	0.310336	0.224976	0.294628	0.191636	0.114245	0.0025163
	0.79653	0.344687	0.328914	0.195905	0.233157	0.23087	0.365236	0.21326	0.0993261	0.00104645
	0.984618	0.379674	0.385637	0.302246	0.277734	0.186634	0.282766	0.185237	0.0933916	0.0010325
	1.25961	0.422899	0.371822	0.237088	0.319644	0.230139	0.329796	0.254324	0.16036	0.000126124
	0.979003	0.46285	0.454998	0.236508	0.244787	0.345419	0.38836	0.236743	0.142065	0.000570745
	1.18448	0.505073	0.410604	0.416811	0.302108	0.244003	0.341476	0.198807	0.111488	3.06278e-05
	1.18115	0.423951	0.445524	0.405939	0.228429	0.333269	0.250939	0.249988	0.147251	0.000400933
	0.959202	0.344457	0.538763	0.222985	0.296298	0.34095	0.329695	0.190995	0.115297	0.000437182
	0.881105	0.33679	0.432617	0.31032	0.269497	0.273575	0.303423	0.176709	0.0950204	1.99725e-05
	0.97258	0.4244	0.355214	0.202534	0.321863	0.309603	0.331706	0.204514	0.0813929	0.000221977
	0.798997	0.41509	0.336431	0.226467	0.284537	0.295758	0.341075	0.212901	0.0959734	8.72552e-05
	0.834323	0.332598	0.46346	0.305783	0.257861	0.204975	0.283298	0.150309	0.0820746	0.00503944
	0.802304	0.443718	0.507473	0.162006	0.330503	0.179897	0.320974	0.207009	0.146397	0.000191855
	1.09318	0.36559	0.479576	0.278194	0.303947	0.22026	0.389856	0.236085	0.132619	2.98478e-05
	0.835278	0.447695	0.629201	0.329791	0.358347	0.314149	0.337069	0.17248	0.111676	0.000136996
	0.963153	0.386302	0.699145	0.30385	0.270975	0.219586	0.243363	0.22485	0.165098	2.35814e-05
	1.00133	0.429906	0.630345	0.183177	0.32113	0.294043	0.271761	0.225788	0.151748	0.00134794
	0.734532	0.338959	0.48045	0.312317	0.272851	0.286295	0.295864	0.157246	0.118001	0.000799473
	0.763019	0.370879	0.563428	0.16111	0.256342	0.199584	0.290532	0.17081	0.127597	0.000254541
	0.77744	0.334578	0.543808	0.278478	0.346299	0.20616	0.345316	0.20859	0.0628509	0.00185127
	0.859894	0.363951	0.556251	0.35551	0.338641	0.162103	0.320043	0.125023	0.0749047	0.000277108
	0.909503	0.447826	0.673575	0.289792	0.333415	0.151181	0.346861	0.207653	0.0585699	0.000509082
	0.899404	0.416076	0.662348	0.315377	0.363137	0.193773	0.417499	0.209892	0.120788	0.000400872
	1.18582	0.428492	0.693666	0.38452	0.318711	0.279459	0.360316	0.148622	0.112472	0.000163457
	0.96131	0.372775	0.915493	0.451701	0.243217	0.195969	0.2578	0.20218	0.0915428	5.51306e-06
	1.05949	0.350625	0.876358	0.242633	0.285812	0.270582	0.350749	0.189996	0.129392	0
	1.19012	0.305021	0.600303	0.403326	0.242013	0.248839	0.281413	0.142693	0.0788883	0.0011294
	0.932174	0.370597	0.807951	0.297242	0.278703	0.201654	0.274428	0.166611	0.0783817	0.00110076
	0.854192	0.489366	0.71114	0.201945	0.223417	0.202776	0.314585	0.170859	0.0813368	0.00668844
	0.974655	0.454895	0.321393	0.323059	0.303119	0.202206	0.294425	0.191612	0.0724796	0.000582402
	0.808259	0.504039	0.327286	0.394488	0.329078	0.15575	0.322995	0.172801	0.0720655	0.000531879
	0.902482	0.488406	0.289375	0.260227	0.278824	0.125486	0.385834	0.253045	0.050616	0.000158442
	0.808248	0.44811	0.36539	0.432288	0.362285	0.1873	0.380654	0.249407	0.116944	0.00776875
	1.10883	0.476808	0.417605	0.537364	0.251484	0.278806	0.254749	0.209253	0.102979	0.000205642
	1.02323	0.465361	0.381891	0.247467	0.270838	0.20416	0.332375	0.255095	0.0852854	5.09582e-05
	0.851931	0.407064	0.312792	0.387167	0.311105	0.267346	0.288246	0.202897	0.108852	0.000778753
	1.08843	0.37398	0.39398	0.550393	0.34849	0.264585	0.316845	0.173157	0.0850456	0.000477144
	0.82098	0.398299	0.394341	0.422724	0.378641	0.210307	0.398281	0.166451	0.071849	0.000384885
	0.851666	0.322347	0.456547	0.597332	0.27376	0.20073	0.335764	0.191555	0.0741323	0.00055503
	0.896554	0.483336	0.46422	0.424238	0.302585	0.232855	0.379387	0.150518	0.059755	0.000418781
	0.916632	0.435872	0.400327	0.401574	0.376404	0.177925	0.418944	0.253642	0.0641251	0.000407729
	0.907067	0.417889	0.48445	0.87939	0.383902	0.126805	0.377751	0.25487	0.120723	0.000824148
	0.78574	0.423125	0.592484	0.873178	0.356047	0.177508	0.261816	0.192723	0.114493	0.200155
	1.24225	0.397563	0.401025	0.277385	0.272271	0.272881	0.316613	0.255732	0.0975388	0.248872
	1.01415	0.371492	0.487736	0.433468	0.298587	0.209847	0.307614	0.204461	0.11941	0.214281
	0.962686	0.383416	0.495845	0.544851	0.428364	0.25171	0.299454	0.220491	0.0645208	0.172569
	1.25977	0.42438	0.42142	0.326834	0.312835	0.283203	0.351983	0.195201	0.0836421	0.162918
	0.956898	0.331988	0.532544	0.382918	0.363763	0.205393	0.285177	0.188999	0.0573716	0.154273
	0.895497	0.436084	0.569933	0.284749	0.372645	0.235479	0.340249	0.201516	0.0518383	0.141263
	0.865947	0.455239	0.495595	0.393074	0.40097	0.226428	0.374071	0.171257	0.0348276	0.151165
	0.769577	0.427248	0.55689	0.402858	0.351935	0.192419	0.329227	0.252844	0.0967249	0.135499
	0.812111	0.338002	0.673389	0.473642	0.299191	0.26261	0.275086	0.251197	0.0906452	0.135576
	0.693455	0.386313	0.599162	0.327402	0.324978	0.316939	0.328089	0.201742	0.0764339	0.116788
	1.06032	0.351526	0.561087	0.408862	0.313691	0.305546	0.290685	0.232328	0.0981627	0.115196
	0.806612	0.48559	0.653452	0.274288	0.34677	0.326791	0.305134	0.189762	0.0657699	0.117588
	0.990875	0.328933	0.542959	0.256133	0.253246	0.331477	0.354887	0.178386	0.058352	0.148226
	0.984077	0.418103	0.70932	0.368341	0.290074	0.323301	0.297667	0.194288	0.0549369	0.180894
	0.701363	0.514952	0.774643	0.404103	0.316058	0.189315	0.328878	0.204199	0.0562706	0.146711
	0.771361	0.49544	0.702494	0.332361	0.407603	0.172524	0.370531	0.156221	0.0580087	0.117519
	0.834182	0.391712	0.736184	0.446231	0.349057	0.187834	0.326854	0.199284	0.0610553	0.127461
	1.19099	0.359419	0.890274	0.485373	0.306572	0.311221	0.253916	0.235432	0.0978773	0.137946
	0.915813	0.460977	0.842724	0.384333	0.25088	0.249462	0.267329	0.17061	0.0998678	0.121333
	0.835883	0.379963	0.674395	0.257797	0.292528	0.29042	0.280351	0.219494	0.0820195	0.113029
	1.17118	0.434412	0.868373	0.379853	0.380703	0.336722	0.299051	0.246731	0.0841806	0.114202
	1.04037	0.440061	0.735832	0.289885	0.287765	0.24611	0.320994	0.170064	0.0594353	0.1392
	1.16298	0.344831	1.9788	0.35755	0.286454	0.258146	0.301159	0.201001	0.0552449	0.10307
	1.26865	0.499262	1.91719	0.321131	0.40035	0.270187	0.396519	0.162257	0.0554916	0.122442
	0.896249	0.472692	1.67724	0.349419	0.344771	0.211471	0.404556	0.183831	0.072955	0.13507
	0.914697	0.404716	2.10354	0.467264	0.388213	0.188932	0.363708	0.120869	0.0669688	0.135808
	0.979452	0.372444	2.34451	0.496588	0.339752	0.199932	0.371413	0.202776	0.103502	0.168866
	0.857404	0.447108	2.12107	0.340579	0.331098	0.285317	0.309513	0.23851	0.115623	0.142596
	0.868996	0.377543	2.11982	0.434032	0.370377	0.223986	0.325432	0.156356	0.110003	0.139427
	0.874993	0.397804	2.34286	0.357766	0.248755	0.254975	0.277829	0.213084	0.094555	0.15896
	1.08571	0.45882	2.00641	0.308255	0.278452	0.286213	0.298879	0.21314	0.0760284
	1.00889	0.507257	0.51417	0.416807	0.309043	0.197271	0.273317	0.157343	0.0951567
	0.840791	0.495668	0.656982	0.391524	0.295617	0.214417	0.332801	0.17352	0.0827383
	1.09169	0.561487	0.549089	0.367023	0.298058	0.158872	0.338671	0.146787	0.0832953
	0.780008	0.54275	0.630239	0.501625	0.296537	0.165548	0.342714	0.185417	0.0920071
	0.831602	0.397028	0.646736	0.425675	0.212791	0.203773	0.278033	0.140772	0.0622271
	0.870002	0.450369	0.648556	0.24399	0.248778	0.265018	0.325334	0.251112	0.09195
	0.795058	0.472045	0.553734	0.383767	0.25704	0.206518	0.295121	0.243242	0.0913652
	0.834614	0.4957	0.677404	0.281399	0.270537	0.267583	0.293679	0.179734	0.0666211
	0.793719	0.424181	0.529936	0.470903	0.326014	0.248921	0.331122	0.241003	0.0532401
	1.07341	0.404056	0.407508	0.34339	0.245606	0.208754	0.297273	0.188181	0.0651912
	0.993409	0.474063	0.490402	0.346784	0.318764	0.212005	0.357422	0.220079	0.0472598
	0.860115	0.491469	0.396753	0.42901	0.335385	0.180329	0.389693	0.197042	0.0734666
	1.07467	0.500011	0.492304	0.503896	0.292306	0.206509	0.348453	0.152246	0.0996688
	0.931142	0.453185	0.573333	0.500566	0.237559	0.151119	0.349941	0.193714	0.06189
	0.850579	0.417401	0.458844	0.360999	0.239252	0.203967	0.397277	0.158087	0.0956283
	0.871056	0.383215	0.444144	0.478686	0.258624	0.311963	0.313294	0.273204	0.102276
	0.761288	0.392724	0.523417	0.344879	0.333891	0.223982	0.264453	0.24001	0.0805141
	0.869581	0.430357	0.422397	0.429746	0.235928	0.259054	0.331498	0.200552	0.0558292
	0.717915	0.522128	0.434605	0.42622	0.251577	0.296829	0.269848	0.25359	0.0793322
	1.13204	0.50718	0.447418	0.332286	0.344563	0.205323	0.359583	0.187861	0.0617349
	1.00594	0.512266	0.356273	0.374747	0.342304	0.226895	0.394404	0.197533	0.0587039
	0.906722	0.484493	0.478724	0.443681	0.307966	0.219004	0.354097	0.189518	0.0723269
	1.04583	0.391531	0.542569	0.474089	0.257075	0.169324	0.336607	0.150044	0.0434616
	0.815086	0.47558	0.409478	0.373316	0.303538	0.176062	0.38346	0.205506	0.0936968
	0.869744	0.338445	0.374152	0.458502	0.26196	0.191247	0.336242	0.138513	0.100534
	0.81216	0.466353	0.398592	0.369172	0.23336	0.315105	0.268472	0.221728	0.0640054
	0.970145	0.513286	0.376742	0.357882	0.324475	0.258197	0.299042	0.217066	0.0778484
	0.918806	0.430932	0.346211	0.392635	0.278183	0.264659	0.285886	0.162441	0.0762672
	1.03086	0.568932	0.438304	0.289662	0.31541	0.316457	0.35926	0.224222	0.0522234
	1.27191	0.573758	0.324046	0.442701	0.321955	0.24583	0.341868	0.209792	0.0909929
	1.34691	0.486078	0.434785	0.456145	0.298204	0.235549	0.357617	0.171707	0.0959863
	1.00825	0.518771	0.456638	0.460685	0.284567	0.202096	0.400809	0.194305	0.0485759
	1.20492	0.467874	0.451556	0.390165	0.202373	0.221376	0.323945	0.152321	0.0991751
	0.944649	0.415205	0.417206	0.492955	0.258743	0.180219	0.347318	0.181146	0.108321
	1.12008	0.512712	0.468392	0.357231	0.338683	0.261232	0.269795	0.130311	0.0741214
	1.03392	0.539124	0.399159	0.285191	0.272069	0.328722	0.245307	0.220023	0.06118
	0.800258	0.413634	0.384479	0.381222	0.243716	0.254589	0.258904	0.231617	0.0787568
	0.824384	0.511168	0.417482	0.315328	0.287452	0.339381	0.230563	0.153395	0.0645891
	0.775855	0.583139	0.339331	0.347885	0.353698	0.336008	0.298717	0.245796	0.106752
	1.05033	0.576294	0.477173	0.3849	0.371327	0.246148	0.279342	0.241273	0.0567115
	0.887403	0.415613	0.555526	0.429287	0.29919	0.26554	0.236642	0.181476	0.108576
	1.14062	0.508608	0.465922	0.288722	0.328655	0.221484	0.306066	0.181228	0.136467
	1.04355	0.438608	0.411788	0.356054	0.385307	0.146826	0.30976	0.250152	0.148264
	0.884845	0.582002	0.498709	0.31286	0.299485	0.194116	0.249716	0.202308	0.101018
	0.837082	0.439413	0.445651	0.262388	0.214351	0.243882	0.276916	0.174215	0.0931567
	0.863524	0.535979	0.34377	0.425558	0.256503	0.276952	0.262594	0.254696	0.105455
	0.978503	0.504201	0.39363	0.322732	0.244854	0.246313	0.288355	0.265887	0.0840845
	0.77892	0.520057	0.296956	0.342757	0.314096	0.245904	0.375583	0.19464	0.0708889
	0.852681	0.468691	0.351452	0.447106	0.304528	0.243896	0.346086	0.202489	0.0873524
	1.15562	0.398149	0.450153	0.456123	0.230337	0.223629	0.371962	0.231667	0.0462883
	0.813621	0.428804	0.336912	0.312786	0.256862	0.181462	0.382813	0.168384	0.0900005
	1.10035	0.43232	0.337764	0.390529	0.267881	0.19961	0.31914	0.203392	0.0758484
	1.09989	0.438779	0.420277	0.322271	0.287568	0.235536	0.321368	0.179017	0.0899077
	0.809286	0.368801	0.337704	0.576593	0.197806	0.168669	0.26327	0.127732	0.0587687
	0.892963	0.473723	0.362137	0.39482	0.253738	0.296152	0.271273	0.202298	0.074412
	0.816324	0.492084	0.410908	0.449804	0.249373	0.239748	0.268057	0.229244	0.0705575
	0.932538	0.473289	0.342495	0.59717	0.292237	0.234833	0.357287	0.161014	0.0905272
	0.770808	0.420705	0.414402	0.658746	0.325273	0.132374	0.307924	0.116291	0.0881308
	1.10008	0.423776	0.468246	0.611896	0.277499	0.230259	0.306952	0.177191	0.0596702
	0.922066	0.410665	0.430104	0.45331	0.302784	0.189641	0.375594	0.130343	0.083296
	1.00219	0.331593	0.4033	0.492403	0.29587	0.170931	0.312786	0.175776	0.0941915
	1.10869	0.580222	0.4484	0.413483	0.329769	0.247115	0.303701	0.184619	0.070497
	0.801147	0.502145	0.372268	0.273134	0.403078	0.220449	0.274863	0.12906	0.0472758
	0.848934	0.567317	0.46816	0.360941	0.276958	0.158239	0.21002	0.220979	0.0474832
	0.876353	0.592892	0.454283	0.270322	0.33969	0.209505	0.249417	0.218437	0.0486418
	0.981846	0.516099	0.315379	0.362784	0.411914	0.177015	0.274227	0.166664	0.0647013
	1.09742	0.567914	0.453728	0.387671	0.33552	0.127066	0.315999	0.184049	0.0769087
	0.919858	0.426158	0.536804	0.430631	0.317106	0.20901	0.322606	0.19873	0.0436163
	1.13033	0.514519	0.418759	0.301894	0.212251	0.185262	0.311155	0.15353	0.079557
	0.895343	0.477206	0.348594	0.373455	0.259091	0.162636	0.390606	0.216966	0.0911687
	1.32251	0.497151	0.462256	0.306738	0.272049	0.234345	0.344112	0.262755	0.0720201
	1.082	0.53801	0.387293		0.260837	0.23183	0.320546	0.16197	0.0580113
	1.05111	0.528109	0.387979		0.229837	0.198785	0.302092	0.232008	0.0660231
	0.869451	0.593591	0.42416		0.266958	0.16466	0.252499	0.247113	0.0564756
	0.952385	0.568917	0.32533		0.27896	0.185833	0.262192	0.192092	0.0566715
	0.966752	0.540882	0.457474		0.295438	0.183777	0.251174	0.178222	0.0689216
	0.8397	0.426872	0.522682		0.256779	0.224377	0.394294	0.225828	0.0497857
	0.957631	0.444313	0.382068		0.210741	0.179184	0.380598	0.149099	0.0928035
	1.20044	0.516982	0.369669		0.207183	0.244174	0.356375	0.187698	0.0897182
	0.918783	0.660759	0.391432		0.225375	0.266053	0.383277	0.240871	0.072865
	1.18777	0.565668	0.369581		0.188561	0.278241	0.324605	0.154237	0.0655468
	1.19342	0.551957	0.310421		0.275515	0.211647	0.330757	0.250731	0.0755906
	0.94744	0.601772	0.366574		0.267319	0.236911	0.270935	0.253789	0.0591969
	0.949719	0.584863	0.245421		0.24895	0.192214	0.252723	0.170591	0.0582546
	1.00105	0.563645	0.374534		0.221508	0.146428	0.276184	0.188514	0.0887556
	0.876313	0.502343	0.43918		0.237959	0.253662	0.284889	0.216248	0.0566066
	0.86628	0.495359	0.332236		0.242116	0.170938	0.365131	0.141737	0.10609
	0.919245	0.429842	0.299269		0.239898	0.227803	0.333071	0.188969	0.103758
	1.15707	0.654645	0.340564		0.234811	0.294413	0.292187	0.178193	0.0891218
	0.846494	0.513923	0.327336		0.245222	0.280209	0.389265	0.118179	0.0649485
	1.10408	0.530829	0.33722		0.289817	0.239428	0.318516	0.225057	0.0876754
	1.19442	0.722207	0.355262		0.254752	0.325684	0.299986	0.237598	0.0826829
	0.969682	0.657656	0.284076		0.300096	0.264891	0.310005	0.134099	0.061652
	0.839047	0.623301	0.365472		0.324174	0.140712	0.231472	0.217798	0.0731647
	0.954591	0.554213	0.42891		0.285826	0.222042	0.2468	0.192025	0.0317014
	0.869574	0.656769	0.348623		0.294239	0.15765	0.277587	0.140496	0.0781509
	0.854015	0.565724	0.308635		0.257353	0.179059	0.299757	0.226276	0.0791585
	1.01832	0.466653	0.380545		0.261131	0.237642	0.31081	0.207253	0.0488852
	1.14553	0.578162	0.312926		0.230936	0.229179	0.29529	0.157283	0.0464462
	1.09209	0.444858	0.301729		0.294377	0.140002	0.229297	0.249147	0.0666714
	0.876438	0.547069	0.322742		0.277815	0.200664	0.251485	0.257334	0.0262124
	1.14839	0.498961	0.263933		0.270077	0.139832	0.317617	0.210662	0.0622683
	0.999847	0.533849	0.372654		0.257975	0.121635	0.269824	0.181743	0.0848529
	0.875241	0.470396	0.394989		0.221804	0.214853	0.329737	0.219898	0.0468616
	0.981915	0.410613	0.310216		0.226811	0.16513	0.328587	0.155005	0.0994386
	1.07272	0.405761	0.301953		0.203742	0.193083	0.311593	0.197009	0.0958769
	1.02797	0.550763	0.363132		0.244304	0.199972	0.327586	0.196724	0.0806811
	0.990969	0.49726	0.288617		0.364862	0.194191	0.265437	0.150493	0.0789478
	1.35148	0.389932	0.284846		0.238343	0.157094	0.284555	0.254727	0.0782937
	1.05651	0.636533	0.365325		0.284182	0.199506	0.234052	0.236683	0.0648094
	1.32032	0.547987	0.266406		0.330615	0.183171	0.269369	0.166638	0.0609629
	1.40497	0.587412	0.371039		0.326016	0.121813	0.246246	0.200326	0.0871807
	1.04467	0.479078	0.392784		0.331334	0.231771	0.313563	0.142734	0.04122
	0.957512	0.444159	0.382412		0.26246	0.146598	0.297997	0.20334	0.082749
	1.03842	0.566641	0.300404		0.305342	0.139402	0.278554	0.169632	0.0898281
	1.03299	0.42007	0.403581		0.351393	0.208504	0.364533	0.235835	0.0659206
	0.912716	0.469386	0.335794		0.349034	0.185073	0.2838	0.130238	0.0456258
	0.950018	0.338377	0.293682		0.24725	0.116345	0.300774	0.221001	0.0693848
	1.31213	0.519965	0.321789		0.308179	0.178942	0.250385	0.213569	0.0434716
	1.23984	0.529461	0.236242		0.343747	0.134103	0.252704	0.147857	0.0921703
	1.044	0.400965	0.311344		0.330628	0.15783	0.291372	0.177014	0.102062
	1.20498	0.479649	0.386066		0.361264	0.251288	0.292375	0.179401	0.0577198
	0.925794	0.396176	0.292686		0.245203	0.205356	0.352639	0.135799	0.0853459
	0.972335	0.465888	0.326025		0.259405	0.206008	0.349731	0.222655	0.104926
	0.960912	0.521635	0.419931		0.274695	0.259415	0.322001	0.225535	0.0745108
	1.11556	0.447946	0.296262		0.351097	0.250354	0.418208	0.151191	0.0530511
	1.19687	0.576463	0.341983		0.297108	0.169765	0.338641	0.232739	0.0521318
	0.98469	0.593756	0.429043		0.295475	0.216974	0.315845	0.256992	0.0362595
	1.39858	0.554576	0.313635		0.351691	0.186846	0.308775	0.195619	0.0712156
	1.06416	0.518052	0.436688		0.340079	0.24973	0.268887	0.158587	0.0518667
	1.38219	0.465542	0.493783		0.302669	0.164589	0.289616	0.234207	0.106923
	1.486	0.484025	0.419352		0.365432	0.17058	0.272886	0.147719	0.0914526
	1.187	0.522601	0.402573		0.2854	0.236531	0.344201	0.211867	0.098243
	1.05322	0.472092	0.453807		0.251385	0.335862	0.330629	0.167416	0.0884049
	1.12476	0.490789	0.38658		0.223309	0.281548	0.312266	0.113653	0.0470192
	1.06156	0.412491	0.301666		0.247532	0.226913	0.348698	0.222464	0.0742919
	1.0764	0.558428	0.37913		0.368888	0.30103	0.345648	0.193468	0.0594626
	1.33055	0.521134	0.247535		0.265992	0.279441	0.292405	0.154302	0.061209
	1.2925	0.492859	0.340732		0.297781	0.110672	0.305666	0.167063	0.0730481
	1.13877	0.548732	0.369723		0.326391	0.198622	0.306305	0.190125	0.0395978
	1.31754	0.433702	0.290721		0.190617	0.133461	0.326782	0.11598	0.0836194
	0.970497	0.384779	0.247396		0.302414	0.167183	0.268539	0.218941	0.0878095
	1.00364	0.471488	0.311194		0.189374	0.212328	0.357608	0.22998	0.0538438
		0.410136	0.261142		0.201856	0.262406	0.389482	0.180493	0.0400664
		0.517284	0.310197		0.214837	0.170374	0.296952	0.25117	0.0603829
		0.603673	0.288096		0.194414	0.163057	0.399789	0.268488	0.0391126
		0.58169	0.220522		0.31022	0.162719	0.386482	0.246921	0.0434436
		0.509751	0.297191		0.248763	0.169662	0.333927	0.161112	0.059795
		0.592637	0.408347		0.234448	0.223007	0.332619	0.209381	0.0338348
		0.392118	0.254639		0.28545	0.178492	0.253624	0.173464	0.0736862
		0.434469	0.30423		0.229231	0.205139	0.309511	0.190442	0.0548258
		0.453232	0.327025		0.241186	0.216099	0.251761	0.174746	0.0838309
		0.49949	0.239969		0.216143	0.221321	0.343265	0.236381	0.0579031
		0.489838	0.301529		0.227052	0.145479	0.324654	0.246026	0.0735342
		0.60541	0.39903		0.243192	0.179985	0.29091	0.248377	0.05159
		0.557778	0.250648		0.201001	0.125653	0.371646	0.206195	0.0598768
		0.475034	0.374975		0.315634	0.109014	0.315798	0.200497	0.0767844
		0.554524	0.415911		0.244089	0.161985	0.308349	0.210741	0.0459
		0.448796	0.350638		0.288321	0.10749	0.226217	0.170715	0.0904809
		0.468425	0.338174		0.328944	0.156063	0.245356	0.235921	0.0944517
		0.496203	0.447566		0.250417	0.186036	0.258045	0.20968	0.0663894
		0.457785	0.345308		0.228747	0.193294	0.313491	0.141151	0.0614714
		0.506303	0.263218		0.238033	0.151519	0.296001	0.267407	0.0879394
		0.446787	0.318195		0.203986	0.176215	0.304174	0.192118	0.0614326
		0.655113	0.245179		0.229748	0.126674	0.314019	0.236522	0.0597443
		0.594783	0.325192		0.235551	0.105955	0.261842	0.212869	0.0739654
		0.531256	0.354251		0.322332	0.147176	0.29325	0.225032	0.0546356
		0.608303	0.308963		0.28954	0.115775	0.231674	0.143979	0.0697518
		0.532865	0.282578		0.306962	0.144519	0.232938	0.258373	0.0793026
		0.481409	0.34851		0.322152	0.201257	0.28601	0.242634	0.0590386
		0.470881	0.277854		0.234976	0.175614	0.265917	0.158788	0.0368581
		0.554233	0.272531		0.263594	0.134156	0.349744	0.254235	0.0578094
		0.517084	0.350484		0.245606	0.178789	0.314175	0.267668	0.043861
		0.573929	0.204719		0.2382	0.153989	0.292571	0.204862	0.0614256
		0.710124	0.364151		0.200336	0.110748	0.372673	0.207442	0.0658139
		0.722632	0.379393		0.229481	0.21231	0.352134	0.147864	0.052707
		0.577801	0.32032		0.312196	0.146065	0.30684	0.18088	0.080013
		0.679549	0.263072		0.262356	0.164569	0.292244	0.204655	0.0612916
		0.554219	0.388955		0.312923	0.216464	0.223212	0.210825	0.0778999
		0.55052	0.335687		0.301742	0.209038	0.237483	0.158835	0.035947
		0.490474	0.29381		0.238942	0.14336	0.273999	0.241258	0.0573757
		0.461908	0.323191		0.259167	0.190323	0.329755	0.245906	0.0468525
		0.505962	0.220708		0.188994	0.158973	0.321408	0.180353	0.0559626
		0.456575	0.3218		0.195635	0.0758243	0.312906	0.191411	0.0799964
		0.656155	0.390088		0.18239	0.209487	0.355537	0.215937	0.0389708
		0.530651	0.313916		0.207726	0.14709	0.310891	0.173194	0.0943695
		0.627537	0.343607		0.307945	0.180994	0.28371	0.202229	0.089859
		0.716735	0.433639		0.238892	0.227954	0.280609	0.181828	0.0585988
		0.543299	0.293395		0.270948	0.242609	0.241875	0.149432	0.0654156
		0.533349	0.261905		0.300686	0.16124	0.338993	0.251086	0.0760546
		0.466986	0.305858		0.262265	0.218179	0.26512	0.244235	0.0591026
		0.465132	0.225522		0.285113	0.15183	0.314531	0.160591	0.0490127
		0.485219	0.33309		0.26823	0.139514	0.308789	0.214095	0.0715778
		0.367979	0.441897		0.220323	0.222934	0.289541	0.187326	0.0327486
		0.651026	0.303868		0.198393	0.185166	0.368126	0.168577	0.0813669
		0.502894	0.381638		0.213984	0.278281	0.309373	0.17798	0.089866
		0.691953	0.417404		0.355234	0.169858	0.309935	0.222258	0.0651244
		0.619422	0.298657		0.257266	0.23379	0.25407	0.161766	0.0711994
		0.472522	0.263043		0.306575	0.161518	0.284177	0.265176	0.0631826
		0.485019	0.36155		0.342162	0.179866	0.327923	0.223599	0.0542705
		0.370175	0.241291		0.290009	0.196828	0.274835	0.191992	0.0698003
		0.435538	0.321803		0.255985	0.122927	0.34528	0.172139	0.0736677
		0.33994	0.405711		0.283512	0.238304	0.334576	0.150282	0.0422515
		0.516744	0.292163		0.281433	0.178985	0.292424	0.19774	0.0704397
		0.546025	0.25203		0.195329	0.196206	0.412543	0.207101	0.0858511
		0.42327	0.296983		0.263848	0.260799	0.335278	0.219421	0.0601875
		0.542155	0.246296		0.363197	0.22997	0.300343	0.139516	0.0472592
		0.410617	0.304165		0.334097	0.140943	0.262742	0.254455	0.0696749
		0.457467	0.353165		0.300485	0.185048	0.229857	0.259238	0.0434983
		0.437621	0.244332		0.355617	0.127841	0.286971	0.183913	0.059443
		0.43459	0.353314		0.275958	0.146943	0.328942	0.145705	0.0777766
		0.487269	0.415383		0.273535	0.178205	0.331794	0.201236	0.047211
		0.481705	0.353309		0.25827	0.175541	0.263205	0.237064	0.0917776
		0.64431	0.318119		0.230995	0.191798	0.357588	0.207362	0.0649176
		0.601181	0.407425		0.250544	0.204693	0.301186	0.214709	0.100412
		0.503037	0.292259		0.226439	0.187988	0.275494	0.154433	0.0590339
		0.610187	0.379023		0.317189	0.125629	0.258861	0.276143	0.0750824
		0.54037	0.346122		0.317224	0.145092	0.293213	0.263063	0.0572859
		0.496292	0.232076		0.26654	0.120274	0.215262	0.17891	0.0649525
		0.443868	0.436443		0.347953	0.0928387	0.325656	0.214145	0.0778341
		0.447239	0.424654		0.318131	0.159839	0.26866	0.216069	0.0482466
		0.420927	0.275666		0.247261	0.145674	0.306563	0.154382	0.0811494
		0.509025	0.372159		0.255421	0.140426	0.332081	0.187402	0.0891108
		0.683472	0.422468		0.224091	0.225543	0.269187	0.194501	0.0660235
		0.579023	0.276581		0.234499	0.19387	0.301249	0.12321	0.0649684
		0.521314	0.369119		0.203338	0.128931	0.243061	0.245149	0.0747559
		0.642368	0.384235		0.289771	0.186771	0.252493	0.249059	0.0503262
		0.480138	0.266064		0.275246	0.159687	0.299993	0.159185	0.0624122
		0.503753	0.411495		0.215038	0.128321	0.268152	0.188529	0.0834395
		0.489733	0.465361		0.273057	0.222637	0.346946	0.161565	0.039331
		0.503493	0.32648		0.232664	0.181957	0.31849	0.207865	0.0836252
		0.515443	0.359328		0.216415	0.21004	0.320465	0.217847	0.0820444
		0.447084	0.430983		0.250954	0.245044	0.415108	0.138284	0.0645254
		0.597654	0.291421		0.188961	0.230801	0.320358	0.199051	0.0482627
		0.573244	0.351671		0.244402	0.143254	0.315476	0.263594	0.0785073
		0.493286	0.403482		0.290508	0.20294	0.264049	0.237917	0.0424812
		0.582228	0.261841		0.300862	0.160271	0.237926	0.179613	0.054828
		0.448285	0.410002		0.239792	0.14051	0.279288	0.223712	0.0597637
		0.460605	0.509151		0.318529	0.253651	0.234227	0.206715	0.0767207
		0.439505	0.31995		0.233325	0.225586	0.323737	0.156591	0.0979408
		0.515465	0.347258		0.237391	0.207958	0.315812	0.23051	0.109259
		0.489172	0.429554		0.203022	0.243692	0.269366	0.182506	0.0916413
		0.587919	0.300488		0.258978	0.267358	0.36766	0.146878	0.0729168
		0.653278	0.333349		0.284733	0.135536	0.336963	0.253095	0.0741863
		0.570682	0.408028		0.255871	0.203871	0.28047	0.232149	0.0682224
		0.591971	0.28183		0.376189	0.16418	0.319589	0.178772	0.0734924
		0.534182	0.368059		0.35965	0.151917	0.729889	0.221146	0.0499569
		0.519552	0.412033		0.307331	0.238883	0.287905	0.191628	0.0908499
		0.496369	0.384309		0.379145	0.220436	0.225457	0.178502	0.105905
		0.417226	0.303434		0.278983	0.212329	0.330948	0.186554	0.105704
		0.392023	0.37586		0.295634	0.253035	0.301499	0.219589	0.0739965
		0.467026	0.290451		0.250362	0.230329	0.2401	0.12714	0.0668826
		0.52854	0.336618		0.28912	0.11828	0.357386	0.251041	0.0828801
		0.465601	0.348553		0.278276	0.187539	0.329817	0.256718	0.0574929
		0.532062	0.219474		0.213641	0.135738	0.282321	0.161389	0.0814259
		0.520355	0.406873		0.343044	0.100093	0.251871	0.19113	0.0852531
		0.430157	0.392039		0.334416	0.206672	0.235587	0.135783	0.0494499
		0.458165	0.294811		0.268121	0.193322	0.270335	0.199017	0.103989
		0.395498	0.325061		0.335637	0.158023	0.23251	0.218316	0.0961652
		0.430279	0.397846		0.195594	0.203454	0.37974	0.248037	0.0684073
		0.462928	0.242159		0.319467	0.197461	0.299443	0.163538	0.0723155
		0.467846			0.293842	0.104096	0.297644	0.268305	0.0832911
		0.623922			0.236425	0.172882	0.355664	0.267375	0.0574432
		0.493747			0.334964	0.136741	0.311866	0.227988	0.0598837
		0.579523			0.398284	0.159745	0.282941	0.181512	0.0944934
		0.637996			0.417505	0.0939046	0.281279	0.190712	0.0521682
		0.484947			0.293436	0.146896	0.223259	0.12514	0.10337
		0.601252			0.35463	0.139209	0.228668	0.164549	0.0954625
		0.527634			0.382387	0.206143	0.218722	0.201771	0.086538
		0.521605			0.282586	0.176979	0.320037	0.137472	0.0678946
		0.530524			0.380043	0.160457	0.307592	0.205098	0.0845079
		0.457368			0.239967	0.110259	0.311807	0.225682	0.0740873
		0.646768			0.219102	0.137263	0.319819	0.154681	0.084176
		0.674801			0.263144	0.117251	0.275146	0.17815	0.0987961
		0.589127			0.332802	0.175056	0.276592	0.186971	0.0531514
		0.614028			0.286643	0.131098	0.273708	0.166464	0.096954
		0.539424			0.312653	0.183908	0.225965	0.216961	0.107112
		0.505628			0.327769	0.204492	0.235619	0.137057	0.0669345
		0.515238			0.258689	0.190668	0.256298	0.214946	0.0445088
		0.492505			0.254176	0.131047	0.349384	0.187351	0.0781015
		0.495926			0.201015	0.158158	0.278624	0.218989	0.0557626
		0.44675			0.235029	0.120078	0.306365	0.165946	0.0729925
		0.619795			0.222105	0.115677	0.310112	0.154623	0.107331
		0.551797			0.313556	0.181848	0.291206	0.186197	0.0571952
		0.58616			0.246832	0.15302	0.300821	0.117116	0.103632
		0.572984			0.299251	0.157401	0.263749	0.161509	0.0971178
		0.468185			0.313571	0.228237	0.262814	0.183972	0.0722482
		0.462989			0.276865	0.183385	0.272552	0.122245	0.0552559
		0.493761			0.251329	0.121813	0.253297	0.18502	0.0698757
		0.489653			0.230517	0.139581	0.367297	0.223117	0.0598113
		0.441948			0.269447	0.134253	0.352141	0.172841	0.0603837
		0.655825			0.231607	0.129662	0.331181	0.150769	0.065901
		0.641699			0.299445	0.194702	0.377786	0.192805	0.0455517
		0.539624			0.374926	0.131372	0.278728	0.149747	0.0965049
		0.626546			0.284281	0.183856	0.302052	0.150603	0.0928355
		0.46175			0.383318	0.204706	0.29963	0.197025	0.0620582
		0.496225			0.313145	0.245714	0.265159	0.133122	0.05257
		0.474615			0.253123	0.173156	0.288892	0.205176	0.0814998
		0.550736			0.214796	0.214782	0.244468	0.198839	0.0805125
		0.502064			0.245915	0.156943	0.414622	0.166451	0.0541985
		0.476111			0.198803	0.0984121	0.323624	0.168747	0.0360297
		0.660138			0.24105	0.166872	0.323003	0.17496	0.071155
		0.619248			0.290747	0.138511	0.401856	0.16037	0.0903105
		0.51591			0.257383	0.135138	0.322081	0.185833	0.0981692
		0.654223			0.262772	0.210133	0.302374	0.138325	0.0444186
		0.500335			0.301576	0.186133	0.304218	0.217083	0.0726733
		0.471697			0.227674	0.126235	0.213355	0.228413	0.0733651
		0.441665			0.195974	0.184268	0.263936	0.24675	0.055418
		0.47493			0.291141	0.164872	0.210618	0.17813	0.0558601
		0.517895			0.243488	0.118054	0.316646	0.174999	0.07343
		0.461573			0.286863	0.210549	0.296733	0.194388	0.0426425
		0.647945			0.40553	0.159317	0.22279	0.16727	0.0860706
		0.639375			0.332635	0.164514	0.310781	0.188465	0.0858456
		0.565679			0.276682	0.227346	0.343509	0.238964	0.050515
		0.632899			0.361826	0.184597	0.238209	0.164747	0.0484649
		0.47892			0.278894	0.130096	0.251673	0.244179	0.0807213
		0.528853			0.265492	0.151109	0.233364	0.238327	0.0497179
		0.466395			0.239009	0.129667	0.252448	0.208574
		0.448828			0.251875	0.112473	0.199046	0.155885
		0.481075			0.21455	0.211056	0.306199	0.182752
		0.447374			0.3488	0.11998	0.280355	0.144798
		0.656411			0.273763	0.19323	0.243799	0.192355
		0.522667			0.306197	0.156292	0.336516	0.190858
		0.574609			0.39887	0.20608	0.354335	0.127727
		0.629751			0.229083	0.114759	0.247315	0.24497
		0.510912			0.301551	0.166319	0.264123	0.260894
		0.520499			0.231712	0.138162	0.242328	0.149276
		0.529873			0.229073	0.124993	0.249438	0.216944
		0.428175			0.191001	0.200291	0.237572	0.218244
		0.382958			0.225214	0.164525	0.347805	0.186344
		0.487499			0.315722	0.157175	0.296952	0.161456
		0.596743			0.237948	0.198935	0.282255	0.172998
		0.563284			0.258805	0.155437	0.372414	0.154158
		0.494948			0.292986	0.109215	0.298671	0.179912
		0.618469			0.214488	0.129913	0.266444	0.185887
		0.597355			0.295739	0.102105	0.306349	0.172489
		0.506121			0.233067	0.15373	0.271594	0.111137
		0.521983			0.21615	0.0993151	0.277999	0.148804
		0.533424			0.194014	0.129384	0.226783	0.115532
		0.564679			0.225577	0.174198	0.348693	0.245147
		0.465513			0.288759	0.19833	0.300646	0.244045
		0.732221			0.272609	0.170557	0.28228	0.148937
		0.716479			0.221043	0.146036	0.36482	0.272331
		0.553957			0.285372	0.159885	0.264263	0.261462
		0.746324			0.272757	0.146907	0.281558	0.227703
		0.575975			0.232207	0.107555	0.241954	0.222848
		0.551048			0.198516	0.16667	0.246426	0.186695
		0.533188			0.265899	0.125571	0.254727	0.231092
		0.397245			0.220261	0.16332	0.232859	0.195657
		0.522841			0.252102	0.215986	0.339778	0.224281
		0.422702			0.361686	0.197876	0.332901	0.16463
		0.587918			0.248449	0.149724	0.270914	0.230702
		0.55776			0.319069	0.185572	0.342706	0.256314
		0.553855			0.264496	0.143963	0.263919	0.187046
		0.552586			0.228675		0.264198	0.170448
		0.509709			0.189817		0.246848	0.179052
		0.474221			0.227706		0.219931	0.209751
		0.487532			0.207698		0.249376	0.170343
		0.413116			0.249124		0.232596	0.209462
		0.411565			0.326348		0.318237	0.13855
		0.451583			0.307065		0.278395	0.217025
		0.590944			0.287964		0.225944	0.220013
		0.522105			0.342529		0.336764	0.178992
		0.457888			0.202389		0.317503	0.136841
		0.558356			0.250484		0.24728	0.174781
		0.449011			0.239918		0.256447	0.144123
		0.445806			0.273051		0.203702
		0.435178			0.342182		0.223877
		0.474274			0.324166		0.185856
		0.455122			0.281642		0.300721
		0.494072			0.308453		0.256599
		0.631486			0.312925		0.234806
		0.465563			0.241312		0.324108
		0.588226			0.266962		0.26828
		0.587772			0.267538		0.22083
		0.55552			0.249254		0.242789
		0.497421			0.27609
		0.425553			0.221461
		0.960826			0.339208
		0.503102			0.257675
		0.413451			0.344734
		0.621036			0.346499
		0.507363			0.204446
		0.538758			0.269398
		0.592526			0.248605
		0.43244			0.245048
		0.434825			0.289477
		0.422808			0.358299
		0.390524			0.334573
		0.382249			0.353413
		0.38331			0.367676
		0.512577			0.272001
		0.50517			0.269458
		0.494039			0.236149
		0.514784			0.244795
		0.369335			0.263933
		0.454819			0.211524
		0.398677			0.313363
		0.43411			0.256316
		0.433098			0.313364
		0.427202			0.321378
		0.553837			0.243858
		0.479909			0.252426
		0.53343			0.254702
		0.55773			0.272612
		0.442399			0.233169
		0.441942			0.276876
		0.393471			0.34451
		0.446907			0.264759
		0.407608			0.326544
		0.569366			0.334289
		0.54192			0.283645
		0.43263			0.272353
		0.513989			0.259273
		0.442171			0.268524
		0.417557			0.234697
		0.390028			0.321844
		0.46879			0.338
		0.569031			0.268103
		0.527283			0.301034
		0.488198			0.315812
		0.480782			0.283127
		0.48214			0.262802
		0.424776			0.307856
		0.323024			0.256076
		0.477614			0.281578
		0.551619			0.342911
		0.482933			0.29542
		0.390941			0.347412
		0.49886			0.350361
		0.428141			0.289182
		0.342528			0.26217
		0.416591
		0.384099
		0.404506
		0.519352
		0.50558
		0.437224
		0.523413
		0.424756
		0.378821
		0.353604
		0.411565
		0.415356
		0.528901
		0.471182
		0.582428
		0.653566
		0.415374
		0.489269
		0.46489
		0.342048
		0.358335
		0.347693
		0.536012
		0.45672
		0.377847
		0.477613
		0.339844
		0.351785
		0.375155
		0.347432
		0.332947
		0.354724
		0.431699
		0.376313
		0.412781
		0.426345
		0.344034
		0.351942
		0.319772
		0.372594
		0.350375
		0.534451
		0.447409
		0.421578
		0.487266
		0.400743
		0.444842
		0.385782
		0.37545
		0.421779
		0.333436
		0.531681
		0.392826
		0.511068
		0.489137
		0.392832
		0.356698
		0.368948
		0.369257
		0.44708
		0.506436
		0.405071
		0.456321
		0.432687
		0.364248
		0.384958
		0.329906
		0.34722
		0.334269
		0.468266
		0.385117
		0.472282
		0.461767
		0.372131
		0.378923
		0.360627
		0.369923
		0.37946
		0.38214
		0.46402
		0.501082
		0.518272
		0.520419
		0.404963

## Sheet: Fig. 5
Fig.5b	% coverage of the genome	S2s_UP	S2s_DOWN	S3_DOWN	S3_UP	total	Euchromatin (S2sUP+S2sDOWN)	Hetero (S3UP + S3 DOWN)
	LmnaKO vs WT	0.740119	1.26372	4.94082	3.16086	10.1055	2	8.1
	LBDKO vs WT	0.623795	1.51765	5.0899	2.9722	10.2035	2.14	8.06
	LBDKO vs LmnaKO	0.348591	1.20786	4.00324	1.65673	7.21642	1.56	5.66
Fig.5c	number of coding genes
	LmnaKO vs WT	366	718	656	104	1844	1084	760
	LBDKO vs WT	266	913	632	77	1888	1179	709
	LBDKO vs LmnaKO	177	555	358	103	1193	732	461
Fig.5f	B TO A
source	term_name	term_id	negative_log10_of_adjusted_p_value	intersections
GO:MF	structural constituent of chromatin	GO:0030527	9.369491516362618	ENSMUSG00000052565,ENSMUSG00000058385,ENSMUSG00000060981,ENSMUSG00000061991,ENSMUSG00000069272,ENSMUSG00000069273,ENSMUSG00000069274,ENSMUSG00000071478,ENSMUSG00000099517,ENSMUSG00000099583,ENSMUSG00000100210,ENSMUSG00000114456,ENSMUSG00000047246,ENSMUSG00000051627,ENSMUSG00000061482,ENSMUSG00000069268
GO:MF	DNA binding	GO:0003677	7.457473509524234	ENSMUSG00000036086,ENSMUSG00000033964,ENSMUSG00000090272,ENSMUSG00000026536,ENSMUSG00000026535,ENSMUSG00000025927,ENSMUSG00000026048,ENSMUSG00000026162,ENSMUSG00000025912,ENSMUSG00000090112,ENSMUSG00000019850,ENSMUSG00000019789,ENSMUSG00000019841,ENSMUSG00000058298,ENSMUSG00000019878,ENSMUSG00000019947,ENSMUSG00000020718,ENSMUSG00000040489,ENSMUSG00000046311,ENSMUSG00000020335,ENSMUSG00000049321,…
GO:CC	protein-DNA complex	GO:0032993	10.562814438495208	ENSMUSG00000026048,ENSMUSG00000090112,ENSMUSG00000020062,ENSMUSG00000020542,ENSMUSG00000017548,ENSMUSG00000059474,ENSMUSG00000018160,ENSMUSG00000052565,ENSMUSG00000058385,ENSMUSG00000060981,ENSMUSG00000061991,ENSMUSG00000069272,ENSMUSG00000069273,ENSMUSG00000069274,ENSMUSG00000071478,ENSMUSG00000099517,ENSMUSG00000099583,ENSMUSG00000100210,ENSMUSG00000114456,ENSMUSG00000047246,ENSMUSG00000051627,…
GO:CC	nucleosome	GO:0000786	10.481743031317649	ENSMUSG00000090112,ENSMUSG00000059474,ENSMUSG00000052565,ENSMUSG00000058385,ENSMUSG00000060981,ENSMUSG00000061991,ENSMUSG00000069272,ENSMUSG00000069273,ENSMUSG00000069274,ENSMUSG00000071478,ENSMUSG00000099517,ENSMUSG00000099583,ENSMUSG00000100210,ENSMUSG00000114456,ENSMUSG00000047246,ENSMUSG00000051627,ENSMUSG00000061482,ENSMUSG00000069268
GO:BP	cellular localization	GO:0051641	13.46509636380217	ENSMUSG00000026319,ENSMUSG00000026383,ENSMUSG00000026395,ENSMUSG00000063681,ENSMUSG00000033952,ENSMUSG00000056220,ENSMUSG00000032487,ENSMUSG00000006005,ENSMUSG00000006010,ENSMUSG00000026721,ENSMUSG00000026705,ENSMUSG00000026567,ENSMUSG00000026568,ENSMUSG00000026609,ENSMUSG00000025927,ENSMUSG00000117091,ENSMUSG00000047343,ENSMUSG00000025993,ENSMUSG00000073664,ENSMUSG00000052062,ENSMUSG00000050296,…
GO:BP	macromolecule modification	GO:0043412	11.190482709710585	ENSMUSG00000026395,ENSMUSG00000018189,ENSMUSG00000032487,ENSMUSG00000023150,ENSMUSG00000026705,ENSMUSG00000026567,ENSMUSG00000026571,ENSMUSG00000019699,ENSMUSG00000026064,ENSMUSG00000117310,ENSMUSG00000047343,ENSMUSG00000026047,ENSMUSG00000025907,ENSMUSG00000033159,ENSMUSG00000004364,ENSMUSG00000053161,ENSMUSG00000045210,ENSMUSG00000025915,ENSMUSG00000090112,ENSMUSG00000047648,ENSMUSG00000019850,…
GO:BP	macromolecule localization	GO:0033036	10.914762112730418	ENSMUSG00000026319,ENSMUSG00000026383,ENSMUSG00000067813,ENSMUSG00000063681,ENSMUSG00000056220,ENSMUSG00000032487,ENSMUSG00000006005,ENSMUSG00000006010,ENSMUSG00000026721,ENSMUSG00000026705,ENSMUSG00000026567,ENSMUSG00000026568,ENSMUSG00000026609,ENSMUSG00000025927,ENSMUSG00000117091,ENSMUSG00000073664,ENSMUSG00000052062,ENSMUSG00000050296,ENSMUSG00000045210,ENSMUSG00000019832,ENSMUSG00000019850,…
REAC	PRC2 methylates histones and DNA	REAC:R-MMU-212300	3.9819327482855233	ENSMUSG00000017548,ENSMUSG00000058385,ENSMUSG00000060981,ENSMUSG00000061991,ENSMUSG00000069272,ENSMUSG00000069273,ENSMUSG00000069274,ENSMUSG00000071478,ENSMUSG00000099517,ENSMUSG00000099583,ENSMUSG00000100210,ENSMUSG00000114456,ENSMUSG00000047246,ENSMUSG00000061482,ENSMUSG00000069268
REAC	RUNX1 regulates genes involved in megakaryocyte differentiation and platelet function	REAC:R-MMU-8936459	2.874007654516957	ENSMUSG00000058385,ENSMUSG00000060981,ENSMUSG00000061991,ENSMUSG00000069272,ENSMUSG00000069273,ENSMUSG00000069274,ENSMUSG00000071478,ENSMUSG00000099517,ENSMUSG00000099583,ENSMUSG00000100210,ENSMUSG00000114456,ENSMUSG00000047246,ENSMUSG00000061482,ENSMUSG00000069268
REAC	Nucleosome assembly	REAC:R-MMU-774815	2.215001442327832	ENSMUSG00000047534,ENSMUSG00000021714,ENSMUSG00000058385,ENSMUSG00000060981,ENSMUSG00000061991,ENSMUSG00000069272,ENSMUSG00000069274,ENSMUSG00000071478,ENSMUSG00000114456,ENSMUSG00000047246,ENSMUSG00000061482,ENSMUSG00000069268,ENSMUSG00000021391
REAC	Deposition of new CENPA-containing nucleosomes at the centromere	REAC:R-MMU-606279	2.215001442327832	ENSMUSG00000047534,ENSMUSG00000021714,ENSMUSG00000058385,ENSMUSG00000060981,ENSMUSG00000061991,ENSMUSG00000069272,ENSMUSG00000069274,ENSMUSG00000071478,ENSMUSG00000114456,ENSMUSG00000047246,ENSMUSG00000061482,ENSMUSG00000069268,ENSMUSG00000021391
REAC	HATs acetylate histones	REAC:R-MMU-3214847	1.451054706285622	ENSMUSG00000058385,ENSMUSG00000060981,ENSMUSG00000069273,ENSMUSG00000069274,ENSMUSG00000099517,ENSMUSG00000099583,ENSMUSG00000100210,ENSMUSG00000114456,ENSMUSG00000047246,ENSMUSG00000061482,ENSMUSG00000069268
REAC	Condensation of Prophase Chromosomes	REAC:R-MMU-2299718	1.3251737414590588	ENSMUSG00000058385,ENSMUSG00000060981,ENSMUSG00000061991,ENSMUSG00000069272,ENSMUSG00000069274,ENSMUSG00000071478,ENSMUSG00000114456,ENSMUSG00000047246,ENSMUSG00000061482,ENSMUSG00000069268
	A to B
GO:MF	monoatomic anion channel activity	GO:0005253	4.2270432853025275	ENSMUSG00000036083,ENSMUSG00000050982,ENSMUSG00000091650,ENSMUSG00000050014,ENSMUSG00000091694,ENSMUSG00000068246
GO:MF	monoatomic anion transmembrane transporter activity	GO:0008509	3.1924848392025944	ENSMUSG00000036083,ENSMUSG00000050982,ENSMUSG00000091650,ENSMUSG00000050014,ENSMUSG00000091694,ENSMUSG00000068246
GO:CC	very-low-density lipoprotein particle	GO:0034361	6.124678515068623	ENSMUSG00000050982,ENSMUSG00000091650,ENSMUSG00000050014,ENSMUSG00000091694,ENSMUSG00000068246
GO:CC	triglyceride-rich plasma lipoprotein particle	GO:0034385	6.124678515068623	ENSMUSG00000050982,ENSMUSG00000091650,ENSMUSG00000050014,ENSMUSG00000091694,ENSMUSG00000068246
GO:BP	lipoprotein metabolic process	GO:0042157	7.554848143060374	ENSMUSG00000050982,ENSMUSG00000068252,ENSMUSG00000044309,ENSMUSG00000091650,ENSMUSG00000050014,ENSMUSG00000091694,ENSMUSG00000068246,ENSMUSG00000071716
GO:BP	monoatomic anion transport	GO:0006820	5.456484487096314	ENSMUSG00000036110,ENSMUSG00000021335,ENSMUSG00000036083,ENSMUSG00000050982,ENSMUSG00000091650,ENSMUSG00000050014,ENSMUSG00000091694,ENSMUSG00000068246
GO:BP	inorganic anion transport	GO:0015698	5.261732097359945	ENSMUSG00000020303,ENSMUSG00000021335,ENSMUSG00000036083,ENSMUSG00000050982,ENSMUSG00000091650,ENSMUSG00000050014,ENSMUSG00000091694,ENSMUSG00000068246
REAC	Post-translational protein phosphorylation	REAC:R-MMU-8957275	4.989695328307869	ENSMUSG00000020303,ENSMUSG00000050982,ENSMUSG00000068252,ENSMUSG00000044309,ENSMUSG00000091650,ENSMUSG00000050014,ENSMUSG00000091694,ENSMUSG00000068246,ENSMUSG00000071716

## Sheet: Extended Data Fig. 4
Extended Data Fig. 4b	0-1	2-3	4-5	6-7	8+			Extended Data Fig. 4g	1	0.00193	0.001	7.40183e-05	0.000541432	0.00153	0.000835699	0.0026	0.0021	0.00019576	0.000975692	0.00117	0.00152	0.0011	0.000358842	0.000425892	0.00109		Extended Data Fig. 4i	1	0.00208	0.00278	1.30838e-06	0.000747172	0.00604	4.90664e-05	0.01021	0.00592	0.00049268	0.000226552	0.00177	0.00334	0.00219	0.00259	0.00221		Extended Data Fig. 4j
	0.1011	0.28132	0.32527	0.21538	0.07692				2	0.00218	0.0012	9.56682e-05	0.000614347	0.00168	0.000963269	0.00283	0.00233	0.000236677	0.00115	0.00132	0.0017	0.00127	0.000424102	0.000496099	0.00123			2	0.0034	0.00366	3.49152e-06	0.00112	0.00722	0.000135612	0.01465	0.00924	0.000831691	0.000629581	0.00258	0.00451	0.00362	0.00348	0.003			WT	LmnaKO	LBDKO
	0.12963	0.28519	0.28333	0.20926	0.09259				3	0.00245	0.00142	0.000122346	0.00069392	0.00185	0.0011	0.00305	0.00257	0.000284127	0.00134	0.00148	0.00189	0.00145	0.000498043	0.000574886	0.00139			3	0.0051	0.00471	8.71781e-06	0.00163	0.00854	0.000323692	0.01966	0.01337	0.00129	0.00146	0.00365	0.0058	0.00562	0.00455	0.00396			1	2	2
	0.12577	0.25979	0.19794	0.18969	0.2268				4	0.00274	0.00166	0.000154949	0.000779982	0.00202	0.00126	0.00329	0.00282	0.000338665	0.00156	0.00166	0.0021	0.00164	0.000581386	0.000662876	0.00155			4	0.00705	0.00596	2.03789e-05	0.00231	0.00999	0.000669286	0.02491	0.01822	0.00186	0.00288	0.00504	0.00715	0.00823	0.00584	0.00507			2	2	2
	0.11062	0.20796	0.35398	0.21239	0.11504				5	0.00305	0.00192	0.000194429	0.000872774	0.0022	0.00143	0.00352	0.00308	0.00040089	0.0018	0.00184	0.00232	0.00186	0.000674713	0.000760536	0.00173			5	0.00911	0.00743	4.46399e-05	0.0032	0.01158	0.00121	0.03007	0.02375	0.00249	0.00501	0.00676	0.00852	0.0114	0.00743	0.00632			2	2	2
	0.14354	0.39234	0.25837	0.11483	0.09091				6	0.00338	0.00221	0.000241693	0.000972128	0.00239	0.00162	0.00376	0.00335	0.000471371	0.00207	0.00205	0.00256	0.00209	0.000778572	0.000868431	0.00192			6	0.01113	0.00917	9.17448e-05	0.00432	0.01326	0.00192	0.03489	0.03013	0.00313	0.00786	0.00885	0.00991	0.01498	0.00939	0.0077			3	2	2
	0.02249	0.08651	0.18858	0.2526	0.44983				7	0.00373	0.00252	0.000297661	0.00108	0.00258	0.00182	0.004	0.00362	0.000550594	0.00237	0.00226	0.0028	0.00233	0.000893659	0.000987052	0.00212			7	0.01308	0.01122	0.000177227	0.00572	0.01501	0.00275	0.03925	0.03759	0.00379	0.01136	0.01127	0.01136	0.01874	0.01172	0.00917			3	2	2
	0.10014	0.20172	0.16023	0.16452	0.37339				8	0.00409	0.00285	0.000363169	0.00119	0.00278	0.00204	0.00423	0.0039	0.000638735	0.00269	0.00248	0.00307	0.00259	0.00102	0.00112	0.00234			8	0.01506	0.01359	0.000322573	0.00739	0.01678	0.00368	0.04307	0.04614	0.00448	0.01523	0.01399	0.01296	0.02241	0.01434	0.01073			3	1	2
	0.06397	0.11727	0.14712	0.21322	0.45842				9	0.00447	0.0032	0.000439231	0.00131	0.00299	0.00227	0.00447	0.00417	0.000736213	0.00303	0.00272	0.00334	0.00286	0.00116	0.00126	0.00256			9	0.01723	0.01626	0.000555002	0.00934	0.01854	0.00479	0.0463	0.05503	0.00534	0.01907	0.01694	0.01482	0.02577	0.01708	0.01235			3	1	2
	0.04374	0.07047	0.15188	0.22965	0.50425				10	0.00486	0.00357	0.000526734	0.00143	0.00319	0.00252	0.0047	0.00445	0.00084319	0.00341	0.00297	0.00363	0.00315	0.00131	0.00141	0.0028			10	0.0198	0.01918	0.000906443	0.01156	0.02023	0.00629	0.04889	0.06265	0.00654	0.02262	0.02002	0.01702	0.02864	0.01971	0.01403			2	1	1
	0.02139	0.05988	0.15056	0.21471	0.55346				11	0.00526	0.00396	0.000626418	0.00156	0.00341	0.00278	0.00493	0.00472	0.000959598	0.0038	0.00322	0.00392	0.00345	0.00148	0.00158	0.00304			11	0.02291	0.02223	0.00141	0.01401	0.02181	0.00835	0.05079	0.06721	0.00826	0.0258	0.02309	0.0196	0.031	0.02196	0.01579			2	1	1
	0.10934	0.21471	0.23459	0.2664	0.17495				12	0.00567	0.00437	0.000738944	0.00169	0.00362	0.00305	0.00515	0.00498	0.00109	0.00422	0.00349	0.00423	0.00375	0.00166	0.00175	0.0033			12	0.02667	0.02528	0.00211	0.01665	0.02324	0.01104	0.05195	0.06778	0.01067	0.02863	0.02603	0.02255	0.03288	0.02366	0.01763			2	1	1
	0.06693	0.15748	0.18504	0.21654	0.37402				13	0.00609	0.0048	0.000864901	0.00183	0.00384	0.00334	0.00536	0.00524	0.00122	0.00466	0.00376	0.00454	0.00407	0.00185	0.00194	0.00356			13	0.03111	0.02815	0.00304	0.0194	0.0245	0.01436	0.05229	0.06485	0.01383	0.03121	0.02873	0.02577	0.03442	0.02476	0.01956			2	1	1
	0.064	0.15086	0.23543	0.24686	0.30286				14	0.0065	0.00526	0.001	0.00197	0.00406	0.00363	0.00557	0.00549	0.00137	0.00511	0.00404	0.00486	0.00439	0.00206	0.00214	0.00383			14	0.03617	0.0307	0.00425	0.0222	0.02557	0.0183	0.05173	0.05995	0.01765	0.03405	0.03107	0.02915	0.0358	0.02538	0.02157			3	1	1
	0.01223	0.05657	0.14526	0.23777	0.54817				15	0.00692	0.00574	0.00116	0.00212	0.00428	0.00394	0.00578	0.00573	0.00152	0.00558	0.00433	0.00519	0.00472	0.00228	0.00235	0.00411			15	0.0417	0.03283	0.00576	0.02493	0.02646	0.02291	0.05017	0.0547	0.02193	0.0379	0.03299	0.03253	0.03716	0.02578	0.02362			0	1	1
	0.08473	0.16229	0.22434	0.22434	0.3043				16	0.00733	0.00624	0.00133	0.00226	0.0045	0.00425	0.00597	0.00596	0.00168	0.00605	0.00462	0.00551	0.00505	0.00251	0.00257	0.00439			16	0.04733	0.0345	0.00759	0.02752	0.02718	0.02812	0.04759	0.04991	0.02632	0.04315	0.03447	0.03571	0.03864	0.02626	0.02567			0	1	1
									17	0.00774	0.00677	0.00151	0.00241	0.00471	0.00457	0.00616	0.00617	0.00185	0.00653	0.00491	0.00584	0.00539	0.00276	0.0028	0.00468			17	0.0525	0.03571	0.00968	0.02987	0.02775	0.03364	0.04408	0.04548	0.0305	0.04934	0.03551	0.03852	0.0403	0.02706	0.02764			0	1	1
									18	0.00814	0.00733	0.0017	0.00256	0.00493	0.00489	0.00634	0.00637	0.00203	0.007	0.00521	0.00617	0.00572	0.00303	0.00304	0.00497			18	0.05649	0.03655	0.01195	0.0319	0.02822	0.03912	0.03987	0.04082	0.03423	0.05556	0.03617	0.04077	0.04208	0.02827	0.02945			0	1	1
									19	0.00852	0.00792	0.00191	0.00272	0.00514	0.00521	0.00651	0.00656	0.00221	0.00748	0.00551	0.0065	0.00605	0.00331	0.00329	0.00526			19	0.05864	0.0371	0.01423	0.03353	0.02862	0.04443	0.03526	0.03554	0.03749	0.06119	0.03651	0.04228	0.04383	0.02986	0.03104			0	1	1
									20	0.0089	0.00853	0.00214	0.00287	0.00535	0.00553	0.00668	0.00673	0.0024	0.00794	0.00581	0.00682	0.00638	0.0036	0.00354	0.00555			20	0.05863	0.03745	0.01636	0.03469	0.02897	0.04976	0.03056	0.0298	0.04041	0.06598	0.03661	0.04292	0.04534	0.03168	0.03238			0	1	0
									21	0.00925	0.00916	0.00237	0.00302	0.00555	0.00585	0.00684	0.00689	0.0026	0.00838	0.0061	0.00714	0.0067	0.0039	0.0038	0.00584			21	0.0566	0.03766	0.01823	0.03536	0.02929	0.05529	0.02604	0.02418	0.04324	0.06937	0.03652	0.04261	0.04632	0.03357	0.03347			1	1	3
									22	0.00958	0.00981	0.00262	0.00317	0.00575	0.00617	0.00699	0.00704	0.0028	0.00881	0.0064	0.00745	0.00701	0.00421	0.00407	0.00612			22	0.05309	0.03774	0.01985	0.0355	0.0296	0.06071	0.02202	0.01934	0.04614	0.07016	0.03631	0.04134	0.04652	0.03547	0.03434			1	2	3
									23	0.0099	0.01048	0.00288	0.00332	0.00594	0.00647	0.00713	0.00717	0.00301	0.00921	0.00669	0.00775	0.00731	0.00453	0.00434	0.00641			23	0.04882	0.03764	0.0214	0.03512	0.02988	0.06512	0.01877	0.01571	0.04905	0.06725	0.03601	0.03918	0.04577	0.03737	0.03505			1	2	2
									24	0.01019	0.01115	0.00314	0.00348	0.00613	0.00677	0.00727	0.00728	0.00323	0.00959	0.00697	0.00804	0.0076	0.00485	0.00461	0.00669			24	0.04444	0.03731	0.02315	0.03423	0.03011	0.06739	0.01648	0.01342	0.05164	0.06076	0.03564	0.03628	0.04396	0.03927	0.03567			2	2	2
									25	0.01046	0.01183	0.00342	0.00363	0.00631	0.00706	0.0074	0.00739	0.00344	0.00994	0.00725	0.00831	0.00788	0.00517	0.00488	0.00696			25	0.04031	0.03669	0.02538	0.0329	0.03028	0.06676	0.01517	0.01228	0.05341	0.05211	0.03518	0.03284	0.04113	0.0411	0.03622			2	3	2
									26	0.01071	0.0125	0.00371	0.00378	0.00649	0.00733	0.00753	0.00748	0.00367	0.01026	0.00753	0.00857	0.00815	0.0055	0.00515	0.00722			26	0.03652	0.03571	0.02827	0.03118	0.03034	0.06315	0.01453	0.01185	0.05384	0.04289	0.0346	0.02916	0.03745	0.04262	0.03668			2	1	2
									27	0.01093	0.01316	0.004	0.00393	0.00666	0.00759	0.00765	0.00757	0.00389	0.01054	0.00779	0.00882	0.0084	0.00583	0.00542	0.00748			27	0.03294	0.03435	0.03177	0.02915	0.03027	0.05707	0.01411	0.01163	0.05265	0.03394	0.03389	0.02553	0.03317	0.04353	0.03699			2	1	2
									28	0.01113	0.01381	0.0043	0.00408	0.00683	0.00784	0.00777	0.00764	0.00412	0.0108	0.00805	0.00905	0.00864	0.00615	0.00569	0.00772			28	0.02927	0.03263	0.03558	0.0269	0.03003	0.04954	0.01341	0.01121	0.04989	0.02562	0.03299	0.02224	0.0286	0.04351	0.03704			2	1	2
									29	0.0113	0.01443	0.0046	0.00423	0.00698	0.00807	0.00788	0.0077	0.00436	0.01102	0.00829	0.00926	0.00886	0.00646	0.00595	0.00796			29	0.02529	0.03059	0.03927	0.02453	0.02961	0.04172	0.01217	0.01038	0.04594	0.01845	0.03187	0.01952	0.02408	0.04236	0.03671			3	1	2
									30	0.01145	0.01501	0.00491	0.00439	0.00713	0.00828	0.00798	0.00776	0.00459	0.01121	0.00853	0.00945	0.00907	0.00677	0.00621	0.00818			30	0.0209	0.02828	0.04232	0.02211	0.02898	0.03459	0.01045	0.00919	0.04141	0.01303	0.03051	0.01747	0.01987	0.04009	0.0359			3	1	2
									31	0.01157	0.01556	0.00522	0.00454	0.00728	0.00847	0.00808	0.00781	0.00482	0.01136	0.00876	0.00962	0.00926	0.00706	0.00646	0.00839			31	0.01629	0.02579	0.04437	0.01974	0.02814	0.02876	0.00851	0.0079	0.03691	0.00938	0.02889	0.0161	0.01612	0.0369	0.03455			3	1	2
									32	0.01168	0.01607	0.00554	0.0047	0.00742	0.00864	0.00818	0.00786	0.00506	0.01149	0.00897	0.00977	0.00944	0.00734	0.0067	0.00859			32	0.01182	0.02322	0.04525	0.0175	0.02711	0.02429	0.00669	0.00676	0.03288	0.00688	0.02704	0.01526	0.01293	0.03306	0.03269			3	1	2
									33	0.01176	0.01653	0.00585	0.00485	0.00755	0.0088	0.00827	0.0079	0.00529	0.01158	0.00917	0.0099	0.0096	0.00761	0.00694	0.00877			33	0.00792	0.02065	0.045	0.01545	0.02589	0.02084	0.00521	0.00583	0.02947	0.00488	0.02499	0.01478	0.01031	0.0289	0.03041			3	1	2
									34	0.01182	0.01694	0.00616	0.00501	0.00768	0.00893	0.00836	0.00794	0.00552	0.01165	0.00935	0.01002	0.00975	0.00787	0.00717	0.00894			34	0.00489	0.01817	0.04389	0.01364	0.02451	0.01796	0.00413	0.00497	0.02659	0.00312	0.0228	0.01443	0.00824	0.02467	0.02783			3	1	2
									35	0.01186	0.01729	0.00647	0.00517	0.0078	0.00905	0.00844	0.00797	0.00575	0.01169	0.00952	0.01011	0.00989	0.00811	0.0074	0.0091			35	0.00282	0.01587	0.04222	0.01214	0.02299	0.01522	0.00337	0.004	0.02396	0.00171	0.02054	0.01404	0.00668	0.02056	0.02512			3	1	1
									36	0.01188	0.01758	0.00678	0.00533	0.00791	0.00915	0.00852	0.00801	0.00597	0.01171	0.00968	0.01018	0.01001	0.00833	0.00761	0.00924			36	0.00164	0.01381	0.04028	0.01096	0.02137	0.01245	0.00285	0.00292	0.02128	0.000787001	0.01831	0.01348	0.00558	0.01673	0.02246			3	1	1
									37	0.01188	0.01781	0.00708	0.0055	0.00802	0.00923	0.00859	0.00804	0.0062	0.01171	0.00982	0.01023	0.01012	0.00854	0.00782	0.00937			37	0.00117	0.01203	0.03826	0.01011	0.01966	0.00966	0.0025	0.00187	0.01836	0.000297668	0.01616	0.01274	0.00488	0.01332	0.01997			4	1	1
									38	0.01186	0.01797	0.00738	0.00566	0.00813	0.00929	0.00866	0.00806	0.00641	0.01169	0.00995	0.01026	0.01022	0.00873	0.00802	0.00949			38	0.00119	0.01055	0.0362	0.0096	0.01791	0.00702	0.00229	0.00104	0.01521	9.1953e-05	0.01416	0.01184	0.00447	0.01043	0.01775			4	1	3
									39	0.01182	0.01806	0.00768	0.00583	0.00823	0.00934	0.00871	0.00809	0.00662	0.01165	0.01006	0.01028	0.0103	0.00891	0.00822	0.00959			39	0.00152	0.00935	0.03408	0.0094	0.01614	0.00472	0.00221	0.000494035	0.01197	2.30778e-05	0.01233	0.01088	0.00422	0.00817	0.01582			5	1	3
									40	0.01177	0.01809	0.00798	0.006	0.00832	0.00938	0.00877	0.00812	0.00683	0.0116	0.01016	0.01028	0.01037	0.00908	0.0084	0.00967			40	0.00202	0.0084	0.03181	0.00948	0.01438	0.0029	0.00225	0.000200349	0.00887	4.68896e-06	0.01067	0.00994	0.00403	0.00653	0.01418			4	1	3
									41	0.0117	0.01804	0.00827	0.00617	0.00841	0.0094	0.00881	0.00814	0.00703	0.01153	0.01024	0.01026	0.01044	0.00922	0.00858	0.00975			41	0.00254	0.00766	0.02935	0.00976	0.01265	0.00162	0.00234	6.91826e-05	0.00617	7.69347e-07	0.00918	0.00911	0.0038	0.00547	0.01276			4	1	3
									42	0.01162	0.01793	0.00855	0.00634	0.0085	0.0094	0.00885	0.00816	0.00723	0.01145	0.0103	0.01023	0.01049	0.00936	0.00874	0.00981			42	0.00296	0.00706	0.02668	0.0102	0.01099	0.00080658	0.00241	2.03202e-05	0.004	1.01749e-07	0.00782	0.00842	0.00348	0.00485	0.01148			4	1	3
									43	0.01152	0.01777	0.00884	0.00651	0.00859	0.0094	0.00888	0.00819	0.00742	0.01136	0.01035	0.01018	0.01053	0.00948	0.0089	0.00986			43	0.0032	0.00657	0.02384	0.01071	0.00942	0.000357067	0.00239	5.07392e-06	0.00242	1.08317e-08	0.00658	0.00787	0.00307	0.00449	0.01026			4	1	3
									44	0.01141	0.01754	0.00913	0.00668	0.00867	0.00939	0.0089	0.00821	0.0076	0.01127	0.01038	0.01012	0.01057	0.00959	0.00906	0.0099			44	0.00321	0.00614	0.02093	0.01123	0.00795	0.000139212	0.00225	1.07675e-06	0.00136	9.27191e-10	0.00545	0.00741	0.00262	0.00422	0.00906			5	1	2
									45	0.01128	0.01728	0.00941	0.00685	0.00875	0.00937	0.00892	0.00823	0.00778	0.01116	0.0104	0.01005	0.01059	0.0097	0.0092	0.00993			45	0.00299	0.00576	0.01809	0.01169	0.00661	4.75126e-05	0.00198	1.94164e-07	0.000704827	6.37656e-11	0.00441	0.00699	0.0022	0.0039	0.00784			5	2	2
									46	0.01114	0.01698	0.0097	0.00702	0.00883	0.00934	0.00892	0.00825	0.00795	0.01106	0.0104	0.00997	0.01061	0.00979	0.00934	0.00995			46	0.00258	0.00541	0.01546	0.01205	0.0054	1.41305e-05	0.00161	2.9747e-08	0.00033878	3.52102e-12	0.00348	0.00657	0.00185	0.00346	0.00661			5	2	1
									47	0.011	0.01665	0.00998	0.00719	0.0089	0.00931	0.00892	0.00827	0.00812	0.01094	0.01039	0.00988	0.01061	0.00987	0.00946	0.00997			47	0.00205	0.00506	0.01318	0.01224	0.00434	3.64974e-06	0.00121	3.87167e-09	0.000150424	1.56023e-13	0.00266	0.00614	0.00163	0.00291	0.00541			4	2	1
									48	0.01084	0.01631	0.01027	0.00736	0.00897	0.00927	0.00891	0.00829	0.00828	0.01083	0.01037	0.00978	0.01061	0.00995	0.00958	0.00997			48	0.00149	0.00471	0.01134	0.01226	0.00342	8.16704e-07	0.00082725	4.2805e-10	6.16255e-05	5.54578e-15	0.00197	0.00573	0.00151	0.0023	0.00427			4	2	1
									49	0.01068	0.01596	0.01055	0.00753	0.00905	0.00922	0.0089	0.00831	0.00843	0.01071	0.01034	0.00967	0.01059	0.01002	0.0097	0.00998			49	0.000983454	0.00434	0.00997	0.0121	0.00265	1.58056e-07	0.000516483	4.01972e-11	2.32699e-05	1.58066e-16	0.0014	0.00538	0.00148	0.00169	0.00324			4	2	1
									50	0.01051	0.01561	0.01084	0.00769	0.00912	0.00918	0.00888	0.00833	0.00858	0.01059	0.01029	0.00956	0.01057	0.01008	0.0098	0.00997			50	0.000586288	0.00394	0.00902	0.01175	0.00201	2.64217e-08	0.000292315	3.20604e-12	8.09118e-06	3.61153e-18	0.000963506	0.00515	0.00147	0.00116	0.00237			5	2	1
									51	0.01033	0.01526	0.01111	0.00785	0.00919	0.00914	0.00885	0.00835	0.00872	0.01048	0.01024	0.00945	0.01053	0.01014	0.0099	0.00997			51	0.000314384	0.0035	0.00841	0.01124	0.0015	3.8118e-09	0.000149488	2.17159e-13	2.58851e-06	6.61321e-20	0.000635462	0.00506	0.00143	0.000739702	0.00165			6	2	2
									52	0.01015	0.01493	0.01139	0.00801	0.00926	0.00909	0.00882	0.00837	0.00885	0.01036	0.01017	0.00933	0.01049	0.0102	0.00999	0.00996			52	0.000151147	0.00302	0.00796	0.01059	0.00109	4.74294e-10	6.89054e-05	1.24908e-14	7.61344e-07	9.70309e-22	0.000402108	0.00511	0.00134	0.000437509	0.00111			4	2	2
									53	0.00997	0.0146	0.01165	0.00816	0.00933	0.00904	0.00878	0.0084	0.00897	0.01024	0.0101	0.00921	0.01044	0.01026	0.01007	0.00995			53	6.5001e-05	0.00253	0.00753	0.00986	0.000781215	5.08766e-11	2.85754e-05	6.1006e-16	2.05737e-07	1.14053e-23	0.000243884	0.00523	0.00118	0.000239867	0.000708074			3	2	2
									54	0.00979	0.01428	0.01191	0.00832	0.0094	0.009	0.00874	0.00842	0.00908	0.01013	0.01002	0.00909	0.01038	0.01031	0.01015	0.00993			54	2.49648e-05	0.00205	0.00699	0.00908	0.000546298	4.7033e-12	1.06475e-05	2.52986e-17	5.10481e-08	1.07384e-25	0.000141671	0.00536	0.000968958	0.000121807	0.000432756			3	2	2
									55	0.00961	0.01398	0.01215	0.00846	0.00947	0.00896	0.0087	0.00844	0.00918	0.01001	0.00993	0.00897	0.01031	0.01036	0.01022	0.00992			55	8.5535e-06	0.0016	0.00628	0.00829	0.000373826	3.74629e-13	3.56126e-06	8.90693e-19	1.16237e-08	8.09743e-28	7.87733e-05	0.00542	0.000743499	5.7256e-05	0.000252489			3	2	2
									56	0.00943	0.01368	0.01237	0.00861	0.00954	0.00892	0.00866	0.00846	0.00928	0.0099	0.00984	0.00885	0.01023	0.0104	0.01028	0.0099			56	2.61243e-06	0.00119	0.0054	0.00754	0.000250236	2.57064e-14	1.06849e-06	2.6622e-20	2.42774e-09	4.8897e-30	4.1907e-05	0.00536	0.000530204	2.48996e-05	0.000140553			3	2	2
									57	0.00926	0.01338	0.01258	0.00875	0.0096	0.00888	0.00861	0.00849	0.00936	0.00979	0.00975	0.00873	0.01015	0.01045	0.01034	0.00987			57	7.10911e-07	0.000854599	0.00441	0.00683	0.000163812	1.51939e-15	2.87438e-07	6.75471e-22	4.64899e-10	2.3643e-32	2.13231e-05	0.00514	0.000351013	1.00138e-05	7.46156e-05			3	1	0
									58	0.00909	0.01308	0.01276	0.00888	0.00967	0.00885	0.00857	0.00851	0.00944	0.00968	0.00965	0.00861	0.01006	0.01049	0.01039	0.00985			58	1.7231e-07	0.00058526	0.0034	0.0062	0.000104844	7.73483e-17	6.93072e-08	1.45478e-23	8.15925e-11	9.15314e-35	1.03742e-05	0.00478	0.000215621	3.72283e-06	3.77611e-05			2	1	0
									59	0.00893	0.01277	0.01292	0.00901	0.00974	0.00882	0.00852	0.00854	0.0095	0.00958	0.00956	0.0085	0.00996	0.01053	0.01043	0.00982			59	3.71906e-08	0.000382962	0.00248	0.00564	6.55909e-05	3.39121e-18	1.49752e-08	2.65944e-25	1.31199e-11	2.83697e-37	4.8251e-06	0.00428	0.000122866	1.27904e-06	1.82112e-05			2	1	0
									60	0.00878	0.01245	0.01306	0.00914	0.00981	0.00879	0.00848	0.00856	0.00956	0.00948	0.00946	0.00839	0.00986	0.01056	0.01046	0.00979			60	7.14695e-09	0.000239227	0.0017	0.00514	4.01013e-05	1.28045e-19	2.89909e-09	4.12628e-27	1.93228e-12	7.03928e-40	2.14503e-06	0.00369	6.4936e-05	4.05983e-07	8.3672e-06			2	1	0
									61	0.00864	0.01212	0.01318	0.00926	0.00988	0.00877	0.00844	0.00859	0.00961	0.00937	0.00936	0.00828	0.00975	0.01059	0.01049	0.00976			61	1.22273e-09	0.000142568	0.00109	0.0047	2.39556e-05	4.16348e-21	5.02797e-10	5.43352e-29	2.60588e-13	1.39819e-42	9.11335e-07	0.00306	3.18292e-05	1.19027e-07	3.66149e-06			2	1	0
									62	0.0085	0.01177	0.01327	0.00937	0.00995	0.00875	0.0084	0.00862	0.00966	0.00928	0.00927	0.00818	0.00964	0.01062	0.01051	0.00972			62	1.86225e-10	8.10143e-05	0.000657552	0.0043	1.39804e-05	1.16581e-22	7.81149e-11	6.07207e-31	3.21727e-14	2.22305e-45	3.69994e-07	0.00243	1.4469e-05	3.22261e-08	1.5257e-06			2	1	0
									63	0.00837	0.0114	0.01335	0.00948	0.01001	0.00874	0.00837	0.00865	0.0097	0.00918	0.00917	0.00809	0.00953	0.01064	0.01053	0.00968			63	2.52476e-11	4.38779e-05	0.000371326	0.00395	7.96948e-06	2.81106e-24	1.08708e-11	5.75844e-33	3.63565e-15	2.82918e-48	1.43531e-07	0.00183	6.09982e-06	8.05594e-09	6.05234e-07			2	0	0
									64	0.00826	0.01101	0.0134	0.00958	0.01007	0.00873	0.00834	0.00868	0.00974	0.00908	0.00908	0.00799	0.00942	0.01066	0.01054	0.00964			64	3.04695e-12	2.26424e-05	0.000196337	0.00364	4.43692e-06	5.83681e-26	1.35507e-12	4.63412e-35	3.75978e-16	2.88193e-51	5.31986e-08	0.00132	2.38483e-06	1.85911e-09	2.28527e-07			1	0	0
									65	0.00815	0.01059	0.01343	0.00968	0.01013	0.00872	0.00831	0.00871	0.00977	0.00899	0.00899	0.00791	0.00931	0.01067	0.01054	0.00959			65	3.27317e-13	1.11292e-05	9.71542e-05	0.00339	2.41225e-06	1.04361e-27	1.51294e-13	3.16451e-37	3.55767e-17	2.34966e-54	1.8838e-08	0.000899222	8.64681e-07	3.96018e-10	8.21171e-08			1	0	0
									66	0.00806	0.01016	0.01344	0.00976	0.01019	0.00872	0.00829	0.00874	0.0098	0.00889	0.0089	0.00783	0.0092	0.01068	0.01053	0.00955			66	3.12984e-14	5.20903e-06	4.49752e-05	0.00319	1.28057e-06	1.60679e-29	1.51298e-14	1.83361e-39	3.07988e-18	1.53325e-57	6.37273e-09	0.000579802	2.90747e-07	7.78564e-11	2.80767e-08			1	1	0
									67	0.00797	0.00971	0.01343	0.00985	0.01024	0.00871	0.00827	0.00877	0.00984	0.0088	0.00882	0.00776	0.0091	0.01069	0.01052	0.0095			67	2.66393e-15	2.32119e-06	1.94721e-05	0.00305	6.63724e-07	2.13026e-31	1.35517e-15	9.01473e-42	2.43905e-19	8.00753e-61	2.05948e-09	0.000352774	9.06634e-08	1.41253e-11	9.13291e-09			1	1	0
									68	0.00789	0.00924	0.0134	0.00992	0.01029	0.00871	0.00825	0.0088	0.00987	0.00871	0.00874	0.00769	0.009	0.01068	0.0105	0.00945			68	2.01822e-16	9.8455e-07	7.88294e-06	0.00299	3.35839e-07	2.43196e-33	1.08717e-16	3.76036e-44	1.76677e-20	3.34698e-64	6.35789e-10	0.00020217	2.62185e-08	2.36474e-12	2.82596e-09			2	2	0
									69	0.00782	0.00878	0.01336	0.00999	0.01034	0.00871	0.00824	0.00882	0.0099	0.00862	0.00866	0.00763	0.0089	0.01068	0.01047	0.0094			69	1.361e-17	3.97432e-07	2.9835e-06	0.00298	1.65883e-07	2.39073e-35	7.81164e-18	1.33084e-46	1.17052e-21	1.11962e-67	1.87491e-10	0.000108963	7.03138e-09	3.65273e-13	8.31696e-10			1	2	0
									70	0.00776	0.00832	0.0133	0.01005	0.01037	0.00872	0.00824	0.00885	0.00994	0.00853	0.00859	0.00758	0.00881	0.01067	0.01044	0.00934			70	8.16939e-19	1.52658e-07	1.05553e-06	0.00302	7.99775e-08	2.02374e-37	5.0272e-19	3.99602e-49	7.09231e-23	2.99737e-71	5.28138e-11	5.51627e-05	1.74877e-09	5.20553e-14	2.32785e-10			2	2	0
									71	0.0077	0.00787	0.01323	0.01011	0.0104	0.00872	0.00823	0.00888	0.00998	0.00844	0.00852	0.00754	0.00872	0.01065	0.0104	0.00929			71	4.36479e-20	5.57882e-08	3.49044e-07	0.00309	3.76357e-08	1.47512e-39	2.89766e-20	1.01795e-51	3.92985e-24	6.42188e-75	1.42103e-11	2.6205e-05	4.03351e-10	6.84379e-15	6.19571e-11			2	2	0
									72	0.00765	0.00745	0.01314	0.01016	0.01042	0.00872	0.00823	0.0089	0.01003	0.00835	0.00845	0.0075	0.00864	0.01064	0.01035	0.00924			72	2.07577e-21	1.93945e-08	1.07875e-07	0.00315	1.72852e-08	9.25863e-42	1.49592e-21	2.19993e-54	1.99123e-25	1.1011e-78	3.65208e-12	1.16719e-05	8.62762e-11	8.30017e-16	1.56795e-11			2	2	0
									73	0.00761	0.00705	0.01303	0.0102	0.01044	0.00873	0.00824	0.00892	0.01007	0.00826	0.00838	0.00747	0.00857	0.01062	0.0103	0.00919			73	8.78688e-23	6.41318e-09	3.11576e-08	0.00317	7.74754e-09	5.00396e-44	6.91677e-23	4.03336e-57	9.22584e-27	1.5109e-82	8.96497e-13	4.87116e-06	1.71142e-11	9.28561e-17	3.7726e-12			3	1	0
									74	0.00757	0.00668	0.01292	0.01024	0.01044	0.00873	0.00825	0.00894	0.01012	0.00817	0.00832	0.00745	0.0085	0.0106	0.01025	0.00915			74	3.31079e-24	2.01689e-09	8.40999e-09	0.00315	3.38883e-09	2.32878e-46	2.86441e-24	6.27325e-60	3.90851e-28	1.65913e-86	2.10194e-13	1.90383e-06	3.14834e-12	9.58176e-18	8.62939e-13			3	1	0
									75	0.00753	0.00635	0.01279	0.01028	0.01044	0.00873	0.00825	0.00895	0.01017	0.00809	0.00826	0.00744	0.00843	0.01059	0.0102	0.0091			75	1.11037e-25	6.03199e-10	2.12128e-09	0.00305	1.44648e-09	9.33231e-49	1.06244e-25	8.27709e-63	1.51399e-29	1.45801e-90	4.70705e-14	6.96528e-07	5.37111e-13	9.1195e-19	1.87637e-13			3	1	0
									76	0.00749	0.00606	0.01264	0.01031	0.01042	0.00873	0.00827	0.00896	0.01022	0.008	0.00819	0.00743	0.00837	0.01057	0.01015	0.00905			76	3.31473e-27	1.71541e-10	4.99987e-10	0.00288	6.02469e-10	3.22031e-51	3.52946e-27	9.26433e-66	5.36199e-31	1.02535e-94	1.00676e-14	2.38457e-07	8.49776e-14	8.00515e-20	3.87816e-14			4	1	0
									77	0.00745	0.00581	0.01249	0.01033	0.0104	0.00873	0.00828	0.00897	0.01027	0.00791	0.00813	0.00743	0.00832	0.01056	0.01009	0.00901			77	8.80779e-29	4.63843e-11	1.10121e-10	0.00264	2.44849e-10	9.56867e-54	1.05014e-28	8.79621e-69	1.73625e-32	5.77049e-99	2.05658e-15	7.63695e-08	1.24682e-14	6.48071e-21	7.61858e-15			4	1	0
									78	0.00742	0.00559	0.01233	0.01036	0.01036	0.00873	0.00829	0.00897	0.01032	0.00783	0.00807	0.00744	0.00827	0.01055	0.01004	0.00897			78	2.08318e-30	1.19243e-11	2.26633e-11	0.00235	9.70937e-11	2.44823e-56	2.79849e-30	7.0846e-72	5.14012e-34	2.59885e-103	4.01237e-16	2.2875e-08	1.69652e-15	4.83856e-22	1.42245e-15			0	1	0
									79	0.00738	0.00541	0.01216	0.01038	0.01032	0.00873	0.00831	0.00897	0.01037	0.00775	0.00801	0.00745	0.00822	0.01053	0.00998	0.00893			79	4.38558e-32	2.91424e-12	4.35829e-12	0.00202	3.75663e-11	5.39387e-59	6.67937e-32	4.84026e-75	1.39123e-35	9.36649e-108	7.4763e-17	6.40696e-09	2.1408e-16	3.33145e-23	2.52402e-16			0	1	0
									80	0.00734	0.00525	0.01198	0.01039	0.01026	0.00872	0.00832	0.00896	0.01042	0.00766	0.00796	0.00747	0.00817	0.01053	0.00993	0.00889			80	8.21803e-34	6.77049e-13	7.83145e-13	0.00168	1.41811e-11	1.02328e-61	1.42785e-33	2.80511e-78	3.44257e-37	2.70145e-112	1.33044e-17	1.67772e-09	2.50523e-17	2.11525e-24	4.25617e-17			0	1	0
									81	0.0073	0.00511	0.0118	0.01041	0.0102	0.00871	0.00833	0.00894	0.01046	0.00758	0.0079	0.0075	0.00813	0.01052	0.00988	0.00885			81	1.37072e-35	1.49517e-13	1.31492e-13	0.00136	5.22288e-12	1.67161e-64	2.73379e-35	1.37897e-81	7.78788e-39	6.23505e-117	2.26112e-18	4.10684e-10	2.71881e-18	1.23848e-25	6.82017e-18			1	1	0
									82	0.00726	0.00498	0.01162	0.01042	0.01012	0.0087	0.00834	0.00893	0.0105	0.0075	0.00785	0.00752	0.00809	0.01051	0.00983	0.00881			82	2.03503e-37	3.13844e-14	2.06293e-14	0.00106	1.8767e-12	2.35137e-67	4.68795e-37	5.75011e-85	1.61066e-40	1.15161e-121	3.66999e-19	9.39653e-11	2.73633e-19	6.68659e-27	1.03849e-18			1	1	0
									83	0.00721	0.00486	0.01143	0.01043	0.01004	0.00869	0.00835	0.0089	0.01054	0.00743	0.00779	0.00755	0.00805	0.0105	0.00978	0.00877			83	2.68927e-39	6.26136e-15	3.0241e-15	0.00079488	6.57885e-13	2.84809e-70	7.20007e-39	2.03382e-88	3.0453e-42	1.70213e-126	5.68869e-20	2.00937e-11	2.55397e-20	3.32887e-28	1.50253e-19			1	1	0
									84	0.00716	0.00475	0.01125	0.01044	0.00995	0.00867	0.00836	0.00887	0.01057	0.00735	0.00774	0.00759	0.00801	0.01049	0.00973	0.00873			84	3.16327e-41	1.18723e-15	4.14221e-16	0.000578377	2.24994e-13	2.97052e-73	9.90434e-41	6.10185e-92	5.26375e-44	2.01326e-131	8.42096e-21	4.0156e-12	2.21066e-21	1.52811e-29	2.06559e-20			2	1	0
									85	0.00711	0.00463	0.01107	0.01045	0.00985	0.00865	0.00837	0.00884	0.0106	0.00728	0.0077	0.00763	0.00797	0.01047	0.00968	0.00869			85	3.31192e-43	2.13941e-16	5.30143e-17	0.000406711	7.50668e-14	2.66783e-76	1.22025e-42	1.55281e-95	8.31758e-46	1.90559e-136	1.19044e-21	7.49918e-13	1.77454e-22	6.46801e-31	2.69803e-21			2	1	1
									86	0.00705	0.00452	0.01089	0.01046	0.00974	0.00863	0.00837	0.0088	0.01063	0.00721	0.00765	0.00766	0.00793	0.01045	0.00963	0.00864			86	3.08649e-45	3.66377e-17	6.33981e-18	0.000276377	2.44329e-14	2.06314e-79	1.34651e-44	3.3518e-99	1.20152e-47	1.44336e-141	1.6071e-22	1.30866e-13	1.32101e-23	2.52427e-32	3.34827e-22			2	1	1
									87	0.00699	0.0044	0.01072	0.01047	0.00963	0.00861	0.00837	0.00876	0.01065	0.00714	0.00761	0.0077	0.00789	0.01042	0.00958	0.00859			87	2.56029e-47	5.96246e-18	7.08406e-19	0.000181487	7.75795e-15	1.37387e-82	1.33078e-46	6.13677e-103	1.58671e-49	8.74867e-147	2.07189e-23	2.13386e-14	9.11985e-25	9.08326e-34	3.94777e-23			2	1	2
									88	0.00694	0.00427	0.01056	0.01047	0.00951	0.00858	0.00836	0.00871	0.01066	0.00708	0.00757	0.00774	0.00784	0.01037	0.00952	0.00855			88	1.8904e-49	9.22083e-19	7.39622e-20	0.00011516	2.40302e-15	7.87791e-86	1.17798e-48	9.53019e-107	1.91554e-51	4.24353e-152	2.55076e-24	3.25104e-15	5.83883e-26	3.01358e-35	4.42211e-24			2	2	3
									89	0.00687	0.00415	0.0104	0.01048	0.00939	0.00856	0.00835	0.00866	0.01067	0.00702	0.00754	0.00778	0.0078	0.01032	0.00947	0.0085			89	1.24239e-51	1.35503e-19	7.21537e-21	7.06105e-05	7.26104e-16	3.88975e-89	9.33906e-51	1.25533e-110	2.11404e-53	1.64714e-157	2.99882e-25	4.62785e-16	3.46674e-27	9.21828e-37	4.70589e-25			2	2	3
									90	0.00681	0.00403	0.01025	0.01048	0.00926	0.00853	0.00834	0.00861	0.01068	0.00696	0.00751	0.00781	0.00776	0.01025	0.00941	0.00845			90	7.26785e-54	1.89213e-20	6.57702e-22	4.18351e-05	2.14028e-16	1.65378e-92	6.63139e-53	1.40253e-114	2.13284e-55	5.11624e-163	3.36667e-26	6.15497e-17	1.90887e-28	2.59979e-38	4.7575e-26			2	2	3
									91	0.00675	0.0039	0.0101	0.01049	0.00913	0.0085	0.00832	0.00856	0.01069	0.0069	0.00748	0.00784	0.00771	0.01018	0.00936	0.00839			91	3.78436e-56	2.51053e-21	5.60171e-23	2.39506e-05	6.1541e-17	6.05453e-96	4.21737e-55	1.3291e-118	1.96711e-57	1.27171e-168	3.60926e-27	7.64811e-18	9.74739e-30	6.75994e-40	4.56912e-27			3	2	3
									92	0.00669	0.00379	0.00996	0.01049	0.009	0.00847	0.0083	0.0085	0.01069	0.00685	0.00746	0.00787	0.00767	0.01008	0.0093	0.00834			92	1.75396e-58	3.16506e-22	4.45792e-24	1.32492e-05	1.72616e-17	1.90866e-99	2.40223e-57	1.0683e-122	1.65853e-59	2.52956e-174	3.69486e-28	8.87883e-19	4.61593e-31	1.62053e-41	4.16862e-28			3	2	3
									93	0.00663	0.00367	0.00983	0.01049	0.00886	0.00844	0.00827	0.00844	0.01069	0.0068	0.00744	0.0079	0.00762	0.00998	0.00925	0.00829			93	7.23582e-61	3.79134e-23	3.31486e-25	7.08215e-06	4.72293e-18	5.18113e-103	1.22553e-59	7.28317e-127	1.27831e-61	4.02641e-180	3.61189e-29	9.62997e-20	2.02716e-32	3.58159e-43	3.61287e-29			4	2	3
									94	0.00658	0.00356	0.00971	0.01049	0.00872	0.0084	0.00824	0.00838	0.01068	0.00676	0.00743	0.00792	0.00758	0.00986	0.00919	0.00823			94	2.65703e-63	4.31506e-24	2.30313e-26	3.65796e-06	1.26054e-18	1.21106e-106	5.59973e-62	4.21147e-131	9.00687e-64	5.12871e-186	3.37151e-30	9.75789e-21	8.25609e-34	7.29787e-45	2.97444e-30			4	2	3
									95	0.00652	0.00345	0.00959	0.01048	0.00858	0.00837	0.0082	0.00832	0.01068	0.00671	0.00742	0.00794	0.00753	0.00973	0.00914	0.00818			95	8.68449e-66	4.66616e-25	1.49518e-27	1.82562e-06	3.2818e-19	2.43755e-110	2.29164e-64	2.06554e-135	5.80137e-66	5.22774e-192	3.00513e-31	9.23729e-22	3.11831e-35	1.37092e-46	2.32617e-31			4	2	0
									96	0.00647	0.00335	0.00947	0.01048	0.00844	0.00834	0.00816	0.00826	0.01067	0.00667	0.00742	0.00795	0.00749	0.00959	0.00909	0.00812			96	2.52658e-68	4.79404e-26	9.06957e-29	8.804e-07	8.33443e-20	4.22462e-114	8.39964e-67	8.5925e-140	3.41591e-68	4.2642e-198	2.55768e-32	8.16934e-23	1.09225e-36	2.37422e-48	1.72805e-32			4	3	0
									97	0.00641	0.00325	0.00935	0.01046	0.0083	0.0083	0.00811	0.00819	0.01066	0.00664	0.00742	0.00795	0.00744	0.00945	0.00904	0.00806			97	6.5428e-71	4.6796e-27	5.14045e-30	4.10249e-07	2.06464e-20	6.30475e-118	2.75747e-69	3.03172e-144	1.83866e-70	2.78341e-204	2.0786e-33	6.74965e-24	3.548e-38	3.7907e-50	1.2194e-33			4	3	0
									98	0.00636	0.00315	0.00923	0.01045	0.00815	0.00827	0.00806	0.00813	0.01064	0.0066	0.00742	0.00795	0.0074	0.00929	0.00899	0.00801			98	1.50811e-73	4.33983e-28	2.7223e-31	1.8472e-07	4.98904e-21	8.10203e-122	8.10768e-72	9.0728e-149	9.04724e-73	1.4539e-210	1.61298e-34	5.20983e-25	1.06882e-39	5.57959e-52	8.17338e-35			4	0	0
									99	0.00631	0.00306	0.00911	0.01043	0.00801	0.00823	0.008	0.00807	0.01063	0.00657	0.00743	0.00795	0.00735	0.00913	0.00895	0.00795			99	3.09418e-76	3.82375e-29	1.34707e-32	8.03668e-08	1.17595e-21	8.96534e-126	2.1351e-74	2.30291e-153	4.06957e-75	6.07724e-217	1.19515e-35	3.75675e-26	2.98594e-41	7.57127e-54	5.20378e-36			2	0	0
									100	0.00626	0.00296	0.00898	0.01041	0.00787	0.0082	0.00794	0.00801	0.0106	0.00654	0.00744	0.00794	0.00731	0.00896	0.00891	0.00789			100	5.65062e-79	3.20077e-30	6.22825e-34	3.37861e-08	2.70373e-22	8.54251e-130	5.03587e-77	4.95784e-158	1.6734e-77	2.0328e-223	8.45557e-37	2.53073e-27	7.73599e-43	9.47141e-56	3.14698e-37			1	0	0
									101	0.00621	0.00287	0.00885	0.01038	0.00773	0.00816	0.00787	0.00795	0.01058	0.00652	0.00744	0.00792	0.00727	0.0088	0.00887	0.00783			101	9.1852e-82	2.54543e-31	2.69068e-35	1.37245e-08	6.06364e-23	7.00891e-134	1.06382e-79	9.05292e-163	6.29023e-80	5.44127e-230	5.712e-38	1.59266e-28	1.8587e-44	1.09229e-57	1.80768e-38			1	0	0
									102	0.00616	0.00278	0.00872	0.01035	0.00759	0.00813	0.0078	0.00789	0.01055	0.00649	0.00745	0.00789	0.00723	0.00863	0.00883	0.00777			102	1.32899e-84	1.92313e-32	1.08612e-36	5.38706e-09	1.32648e-23	4.95178e-138	2.01277e-82	1.40205e-167	2.16148e-82	1.16553e-236	3.68431e-39	9.36361e-30	4.14154e-46	1.16128e-59	9.86276e-40			1	0	0
									103	0.00611	0.00269	0.00857	0.01031	0.00746	0.00809	0.00772	0.00783	0.01051	0.00647	0.00746	0.00786	0.00718	0.00847	0.0088	0.0077			103	1.71157e-87	1.38035e-33	4.09651e-38	2.04317e-09	2.83049e-24	3.01245e-142	3.4108e-85	1.84171e-172	6.78976e-85	1.99783e-243	2.26903e-40	5.14285e-31	8.55798e-48	1.13817e-61	5.11116e-41			1	0	0
									104	0.00606	0.00261	0.00842	0.01026	0.00732	0.00805	0.00764	0.00777	0.01047	0.00644	0.00746	0.00782	0.00714	0.0083	0.00876	0.00764			104	1.96204e-90	9.41244e-35	1.44368e-39	7.48784e-10	5.89138e-25	1.57806e-146	5.17673e-88	2.05189e-177	1.94973e-87	2.74039e-250	1.33426e-41	2.63879e-32	1.63998e-49	1.02837e-63	2.51583e-42			1	0	0
									105	0.00601	0.00254	0.00825	0.0102	0.00719	0.00801	0.00756	0.0077	0.01042	0.00642	0.00746	0.00778	0.0071	0.00815	0.00873	0.00757			105	2.00199e-93	6.09737e-36	4.75386e-41	2.65158e-10	1.19609e-25	7.11824e-151	7.03703e-91	1.93895e-182	5.11812e-90	3.00803e-257	7.49119e-43	1.26487e-33	2.91451e-51	8.56561e-66	1.1762e-43			0	0	1
									106	0.00594	0.00248	0.00808	0.01014	0.00706	0.00797	0.00748	0.00764	0.01036	0.00639	0.00745	0.00772	0.00706	0.00799	0.00869	0.0075			106	1.81826e-96	3.75239e-37	1.46266e-42	9.07301e-11	2.36866e-26	2.76483e-155	8.56759e-94	1.55402e-187	1.22818e-92	2.64221e-264	4.01577e-44	5.66402e-35	4.80341e-53	6.57711e-68	5.22296e-45			0	2	1
									107	0.00588	0.00243	0.0079	0.01007	0.00693	0.00793	0.00739	0.00758	0.0103	0.00636	0.00744	0.00766	0.00701	0.00785	0.00864	0.00742			107	1.46991e-99	2.1938e-38	4.20494e-44	2.99982e-11	4.57544e-27	9.24722e-160	9.34251e-97	1.05638e-192	2.69422e-95	1.85725e-271	2.05538e-45	2.36942e-36	7.34162e-55	4.65562e-70	2.20284e-46			0	2	1
									108	0.00581	0.00238	0.00771	0.00999	0.0068	0.00788	0.00729	0.00751	0.01023	0.00633	0.00743	0.00759	0.00696	0.00771	0.00859	0.00735			108	1.05771e-102	1.21844e-39	1.12953e-45	9.58377e-12	8.62088e-28	2.66318e-164	9.12439e-100	6.09067e-198	5.40279e-98	1.04469e-278	1.00443e-46	9.25975e-38	1.04062e-56	3.03797e-72	8.82425e-48			0	2	2
									109	0.00573	0.00235	0.00752	0.00991	0.00668	0.00783	0.0072	0.00744	0.01015	0.0063	0.0074	0.00751	0.00691	0.00757	0.00853	0.00727			109	6.77459e-106	6.42878e-41	2.83501e-47	2.95853e-12	1.58438e-28	6.60442e-169	7.98141e-103	2.97841e-203	9.90423e-101	4.70241e-286	4.68644e-48	3.3806e-39	1.36789e-58	1.82748e-74	3.35737e-49			0	2	2
									110	0.00565	0.00233	0.00731	0.00981	0.00656	0.00777	0.00709	0.00737	0.01006	0.00625	0.00737	0.00743	0.00685	0.00744	0.00846	0.00718			110	3.86224e-109	3.22232e-42	6.64863e-49	8.82494e-13	2.84024e-29	1.41031e-173	6.25303e-106	1.23532e-208	1.65974e-103	1.69383e-293	2.08768e-49	1.15299e-40	1.66751e-60	1.01341e-76	1.21323e-50			0	3	2
									111	0.00555	0.00231	0.00711	0.0097	0.00643	0.0077	0.00699	0.00729	0.00997	0.0062	0.00732	0.00733	0.00679	0.00732	0.00838	0.00709			111	1.95991e-112	1.53434e-43	1.4569e-50	2.54358e-13	4.96636e-30	2.59324e-178	4.38771e-109	4.34561e-214	2.54257e-106	4.88243e-301	8.8793e-51	3.67362e-42	1.88514e-62	5.18052e-79	4.164e-52			0	3	2
									112	0.00545	0.0023	0.00689	0.00958	0.00631	0.00763	0.00688	0.00721	0.00986	0.00614	0.00727	0.00723	0.00672	0.00719	0.00829	0.007			112	8.85268e-116	6.94042e-45	2.98296e-52	7.08398e-14	8.47047e-31	4.10598e-183	2.75753e-112	1.29657e-219	3.56061e-109	0	3.60566e-52	1.09345e-43	1.9764e-64	2.44131e-81	1.35736e-53			0	3	2
									113	0.00534	0.00229	0.00668	0.00946	0.00619	0.00755	0.00676	0.00712	0.00974	0.00607	0.0072	0.00711	0.00664	0.00707	0.00819	0.00689			113	3.5592e-119	2.98236e-46	5.70671e-54	1.90637e-14	1.40917e-31	5.59805e-188	1.55216e-115	3.28109e-225	4.55818e-112	0	1.39791e-53	3.04049e-45	1.92162e-66	1.06055e-83	4.20242e-55			0	3	2
									114	0.00522	0.00228	0.00646	0.00932	0.00607	0.00746	0.00664	0.00702	0.00961	0.00599	0.00712	0.00699	0.00656	0.00695	0.00807	0.00678			114	1.27371e-122	1.21742e-47	1.0201e-55	4.95716e-15	2.28668e-32	6.57207e-193	7.82511e-119	7.0423e-231	5.33426e-115	0	5.17439e-55	7.89813e-47	1.73267e-68	4.24713e-86	1.23571e-56			0	3	2
									115	0.0051	0.00225	0.00624	0.00917	0.00594	0.00737	0.00651	0.00691	0.00947	0.00589	0.00703	0.00685	0.00646	0.00683	0.00793	0.00666			115	4.05724e-126	4.72096e-49	1.70381e-57	1.24554e-15	3.61935e-33	6.64377e-198	3.53329e-122	1.28199e-236	5.70654e-118	0	1.82862e-56	1.91664e-48	1.44885e-70	1.5679e-88	3.45104e-58			0	3	1
									116	0.00496	0.00222	0.00602	0.009	0.00582	0.00726	0.00637	0.00679	0.00931	0.00578	0.00692	0.00671	0.00635	0.0067	0.00779	0.00653			116	1.15035e-129	1.7391e-50	2.65902e-59	3.02398e-16	5.58782e-34	5.78326e-203	1.4289e-125	1.97939e-242	5.58069e-121	0	6.16978e-58	4.34505e-50	1.12354e-72	5.33574e-91	9.15365e-60			0	2	1
									117	0.00481	0.00218	0.0058	0.00883	0.00569	0.00713	0.00623	0.00666	0.00913	0.00566	0.0068	0.00655	0.00623	0.00656	0.00762	0.00639			117	2.90316e-133	6.08586e-52	3.87739e-61	7.09411e-17	8.41468e-35	4.33489e-208	5.17562e-129	2.59209e-248	4.98906e-124	0	1.98744e-59	9.20207e-52	8.08002e-75	1.67389e-93	2.30595e-61			0	2	1
									118	0.00466	0.00213	0.00558	0.00864	0.00555	0.007	0.00608	0.00652	0.00894	0.00552	0.00666	0.00639	0.0061	0.00642	0.00744	0.00624			118	6.52157e-137	2.02313e-53	5.28298e-63	1.60811e-17	1.236e-35	2.79788e-213	1.67903e-132	2.87901e-254	4.07723e-127	0	6.1122e-61	1.82059e-53	5.38883e-77	4.84076e-96	5.51713e-63			0	2	1
									119	0.0045	0.00206	0.00536	0.00844	0.00542	0.00685	0.00592	0.00637	0.00873	0.00536	0.00652	0.00621	0.00595	0.00626	0.00725	0.00608			119	1.30399e-140	6.3889e-55	6.72571e-65	3.52232e-18	1.77084e-36	1.55498e-218	4.87852e-136	2.71214e-260	3.04599e-130	0	1.79463e-62	3.36493e-55	3.33299e-79	1.29049e-98	1.25367e-64			0	3	1
									120	0.00433	0.00198	0.00513	0.00823	0.00527	0.00669	0.00575	0.0062	0.0085	0.00519	0.00635	0.00602	0.00578	0.00608	0.00703	0.0059			120	2.32079e-144	1.91659e-56	8.00051e-67	7.45489e-19	2.47472e-37	7.44164e-224	1.26956e-139	2.16697e-266	2.08021e-133	0	5.03069e-64	5.80999e-57	1.91175e-81	3.17137e-101	2.70559e-66			0	3	1
									121	0.00415	0.00189	0.0049	0.008	0.00512	0.00652	0.00557	0.00602	0.00824	0.005	0.00617	0.00583	0.0056	0.00589	0.0068	0.00571			121	3.67653e-148	5.46177e-58	8.89236e-69	1.52458e-19	3.3733e-38	3.06661e-229	2.95907e-143	1.46848e-272	1.29868e-136	0	1.34633e-65	9.37155e-59	1.01692e-83	7.18445e-104	5.54557e-68			0	3	1
																																														0	2	1
																																														0	2	1
																																														1	2	1
																																														1	2	1
																																														2	1	1
																																														2	2	1
																																														2	2	1
																																														2	2	1
																																														2	2	1
																																														2	2	1
																																														2	2	1
																																														2	2	1
																																														2	2	1
																																														2	3	1
																																														2	3	1
																																														2	3	1
																																														2	2	1
																																														2	2	1
																																														2	2	1
																																														2	2	1
																																														3	2	1
																																														2	2	1
																																														1	2	1
																																														2	2	0
																																														3	2	0
																																														3	2	0
																																														3	2	1
																																														2	2	1
																																														2	2	1
																																														2	3	1
																																														2	1	1
																																														2	1	1
																																														0	1	1
																																														0	2	1
																																														0	2	1
																																														1	2	1
																																														1	2	0
																																														1	2	0
																																														1	2	0
																																														1	1	0
																																														1	0	0
																																														0	0	0
																																														0	0	0
																																														2	0	0
																																														2	1	0
																																														2	1	0
																																														2	1	1
																																														3	1	1
																																														3	1	1
																																														3	1	1
																																														2	1	1
																																														2	1	1
																																														2	0	1
																																														3	0	1
																																														3	0	1
																																														3	0	1
																																														3	0	1
																																														3	0	1
																																														3	0	1
																																														3	0	1
																																														2	0	1
																																														2	0	1
																																														2	0	1
																																														2	0	1
																																														2	0	1
																																														2	0	1
																																														1	0	1
																																														1	0	1
																																														2	0	1
																																														2	0	1
																																														2	0	0
																																														2	0	0
																																														2	0	0
																																														1	0	0
																																														1	0	0
																																														1	0	0
																																														1	0	1
																																														2	0	1
																																														2	0	2
																																														2	0	2
																																														2	0	2
																																														2	0	2
																																														1	0	2
																																														2	0	2
																																														2	0	1
																																														2	0	1
																																														2	0	1
																																														2	0	1
																																														3	0	1
																																														3	0	1
																																														3	0	1
																																														3	0	1
																																														3	0	0
																																														2	0	0
																																														2	0	0
																																														2	0	0
																																														2	0	0
																																														3	0	0
																																														2	0	0
																																														2	0	0
																																														2	0	0
																																														1	0	3
																																														1	0	2
																																														2	0	2
																																														2	0	2
																																														2	0	2
																																														2	0	2
																																														2	0	2
																																														2	0	2
																																														2	0	1
																																														3	0	1
																																														3	0	1
																																														3	0	1
																																														2	0	1
																																														2	0	2
																																														1	0	2
																																														1	1	2
																																														2	1	2
																																														2	1	2
																																														2	1	2
																																														2	2	2
																																														2	2	2
																																														2	1	2
																																														1	1	2
																																														2	1	0
																																														2	1	0
																																														2	1	0
																																														2	2	0
																																														2	2	0
																																														2	2	0
																																														2	2	0
																																														3	2	0
																																														3	2	0
																																														2	1	0
																																														2	0	0
																																														2	0	0
																																														2	0	0
																																														1	0	0
																																														1	0	0
																																														1	1	0
																																														3	1	0
																																														3	1	0
																																														3	1	0
																																														3	1	0
																																														3	1	0
																																														3	1	0
																																														3	1	0
																																														0	1	0
																																														0	1	0
																																														0	1	1
																																														0	1	1
																																														0	1	1
																																														0	1	1
																																														0	0	1
																																														0	0	1
																																														0	0	1
																																														0	0	1
																																														0	0	1
																																														0	0	1
																																														0	0	0
																																														1	0	0
																																														1	0	0
																																														1	0	0
																																														1	0	0
																																														1	0	0
																																														1	0	3
																																														2	0	3
																																														2	0	2
																																														2	0	2
																																														2	0	2
																																														2	0	2
																																														2	0	2
																																														2	0	2
																																														2	0	2
																																														4	0	2
																																														4	0	2
																																														4	0	2
																																														4	2	2
																																														4	2	2
																																														4	2	1
																																														4	2	0
																																														4	2	0
																																														4	2	0
																																														4	2	0
																																														5	1	0
																																														4	1	0
																																														4	1	0
																																														4	1	0
																																														4	1	0
																																														3	0	0
																																														3	0	0
																																														3	1	0
																																														3	1	0
																																														3	1	0
																																														3	1	0
																																														3	1	0
																																														4	1	0
																																														3	1	0
																																														3	2	1
																																														3	2	1
																																														3	2	1
																																														2	2	1
																																														2	2	1
																																														2	2	0
																																														1	2	0
																																														1	2	0
																																														1	2	0
																																														1	1	0
																																														1	1	0
																																														1	1	0
																																														1	1	0
																																														1	1	0
																																														1	1	1
																																														1	1	1
																																														1	1	1
																																														1	2	0
																																														1	2	0
																																														1	2	0
																																														1	2	0
																																														1	2	0
																																														1	2	0
																																														1	2	0
																																														1	3	0
																																														1	3	0
																																														1	3	0
																																														1	3	0
																																														1	1	0
																																														1	1	0
																																														0	1	0
																																														0	1	0
																																														0	1	0
																																														0	1	0
																																														0	2	0
																																														0	2	0
																																														0	2	0
																																														0	3	0
																																														0	3	0
																																														0	3	0
																																														0	3	0
																																														0	3	0
																																														0	3	1
																																														0	2	1
																																														0	2	1
																																														0	3	2
																																														0	3	2
																																														0	2	2
																																														0	2	2
																																														0	2	2
																																														0	2	2
																																														0	2	2
																																														0	2	2
																																														0	2	2
																																														1	2	1
																																														1	2	0
																																														1	2	0
																																														1	2	0
																																														1	2	0
																																														1	2	0
																																														1	2	0
																																														1	1	0
																																														1	1	0
																																														1	4	0
																																														1	4	0
																																														2	4	0
																																														2	4	0
																																														2	4	0
																																														3	3	2
																																														3	3	2
																																														3	3	3
																																														2	3	3
																																														3	3	2
																																														1	2	2
																																														1	1	2
																																														1	1	1
																																														1	1	1
																																														0	1	1
																																														0	1	1
																																														0	1	0
																																														1	1	0
																																														1	1	0
																																														1	1	0
																																														1	1	0
																																														1	2	0
																																														1	2	0
																																														2	2	0
																																														2	2	0
																																														2	2	0
																																														2	2	0
																																														2	2	0
																																														2	2	0
																																														2	2	1
																																														1	4	1
																																														1	4	1
																																														1	2	1
																																														1	2	1
																																														1	2	1
																																														1	2	1
																																														1	2	1
																																														1	2	2
																																														1	1	2
																																														0	1	2
																																														1	1	2
																																														1	1	2
																																														1	1	2
																																														1	1	2
																																														1	1	2
																																														1	1	2
																																														1	1	1
																																														1	1	1
																																														1	1	2
																																														1	2	3
																																														1	2	2
																																														1	2	2
																																														2	2	2
																																														2	2	2
																																														2	2	2
																																														2	2	2
																																														1	3	2
																																														0	3	2
																																														0	2	2
																																														0	2	2
																																														0	2	2
																																														0	1	2
																																														0	1	2
																																														0	3	2
																																														0	3	1
																																														0	3	1
																																														0	3	1
																																														0	3	1
																																														0	3	1
																																														1	3	2
																																														1	3	2
																																														1	3	2
																																														1	3	2
																																														1	3	2
																																														1	2	2
																																														2	2	1
																																														1	1	0
																																														1	2	0
																																														1	3	1
																																														1	3	1
																																														1	2	1
																																														0	2	1
																																														0	2	1
																																														0	2	1
																																														0	2	0
																																														0	2	0
																																														0	2	0
																																														1	2	0
																																														1	2	0
																																														1	2	0
																																														2	2	0
																																														2	2	0
																																														2	3	0
																																														2	3	1
																																														2	3	1
																																														2	4	1
																																														3	4	1
																																														3	4	1
																																														3	4	1
																																														3	4	1
																																														3	4	0
																																														4	4	1
																																														4	4	1
																																														2	4	1
																																														2	4	1
																																														2	4	1
																																														3	4	1
																																														3	4	1
																																														3	4	1
																																														3	3	1
																																														2	3	1
																																														1	3	1
																																														1	3	1
																																														2	3	1
																																														2	2	1
																																														2	1	0
																																														2	0	0
																																														3	4	0
																																														3	4	0
																																														3	4	0
																																														3	4	0
																																														3	4	0
																																														2	4	0
																																														2	3	0
																																														2	3	0
																																														2	3	0
																																														2	2	0
																																														3	2	0
																																														3	2	0
																																														4	2	0
																																														3	2	0
																																														3	1	0
																																														3	1	0
																																														2	1	0
																																														2	1	0
																																														2	1	0
																																														2	0	0
																																														2	1	0
																																														2	1	0
																																														3	0	1
																																														3	0	1
																																														3	0	0
																																														2	0	0
																																														2	0	1
																																														2	0	1
																																														2	0	1
																																														2	0	1
																																														2	0	1
																																														2	1	1
																																														2	1	1
																																														2	1	1
																																														2	1	1
																																														1	1	1
																																														2	1	1
																																														2	2	1
																																														2	2	1
																																														2	2	1
																																														2	0	1
																																														2	0	1
																																														1	0	1
																																														3	0	1
																																														3	0	1
																																														4	0	1
																																														4	0	3
																																														3	0	3
																																														3	0	3
																																														3	0	3
																																														2	0	3
																																														2	0	3
																																														1	0	3
																																														1	0	3
																																														1	0	3
																																														1	0	3
																																														1	0	3
																																														1	0	3
																																														1	1	3
																																														1	1	3
																																														1	1	3
																																														2	1	3
																																														2	1	3
																																														2	1	2
																																														2	1	2
																																														2	0	2
																																														2	0	2
																																														2	0	2
																																														3	0	2
																																														3	0	3
																																														4	0	3
																																														4	0	3
																																														3	0	2
																																														3	0	2
																																														3	0	2
																																														4	0	2
																																														5	0	2
																																														5	0	1
																																														5	0	1
																																														4	1	0
																																														0	1	0
																																														0	1	0
																																														0	1	0
																																														0	1	0
																																														0	1	0
																																														0	1	0
																																														0	1	1
																																														0	1	1
																																														0	1	1
																																														0	1	1
																																														0	1	1
																																														0	0	1
																																														0	2	1
																																														0	2	1
																																														0	2	1
																																														0	2	1
																																														1	2	1
																																														2	2	1
																																														2	2	1
																																														2	2	1
																																														3	2	1
																																														3	1	1
																																														3	1	1
																																														4	1	1
																																														4	2	1
																																														4	2	1
																																														5	2	1
																																														5	2	1
																																														4	2	1
																																														4	3	1
																																														4	3	1
																																														4	3	4
																																														3	3	3
																																														3	3	3
																																														2	2	4
																																														2	2	5
																																														2	2	5
																																														2	2	5
																																														2	2	4
																																														2	2	4
																																														2	2	5
																																														2	2	7
																																														2	1	7
																																														2	1	6
																																														2	1	6
																																														1	1	6
																																														1	1	6
																																														1	0	4
																																														1	0	5
																																														1	0	5
																																														1	0	5
																																														1	0	5
																																														1	0	5
																																														3	0	5
																																														3	0	4
																																														3	3	4
																																														2	3	4
																																														2	3	4
																																														2	1	4
																																														2	1	4
																																														2	1	4
																																														2	0	3
																																														2	0	1
																																														2	0	1
																																														4	0	1
																																														4	0	1
																																														3	0	2
																																														4	0	2
																																														4	0	2
																																														4	1	3
																																														4	1	4
																																														4	1	3
																																														4	2	3
																																														3	2	3
																																														3	2	3
																																														3	2	3
																																														3	2	3
																																														2	3	3
																																														1	3	3
																																														1	3	2
																																														1	2	2
																																														0	1	2
																																														0	1	2
																																														0	1	2
																																														0	1	3
																																														0	1	3
																																														0	1	3
																																														0	2	3
																																														0	2	4
																																														0	2	5
																																														0	3	5
																																														0	3	5
																																														0	3	4
																																														0	3	4
																																														0	2	4
																																														0	2	5
																																														0	2	1
																																														0	2	1
																																														0	0	3
																																														0	1	3
																																														0	1	2
																																														0	1	2
																																														0	1	3
																																														0	2	4
																																														0	2	4
																																														0	2	5
																																														0	2	5
																																														0	2	5
																																														0	2	5
																																														0	2	5
																																														0	2	4
																																														0	2	4
																																														0	1	4
																																														0	1	4
																																														0	2	4
																																														0	1	6
																																														0	1	6
																																														0	1	8
																																														0	1	8
																																														0	2	8
																																														0	2	7
																																														0	1	6
																																														0	1	6
																																														0	1	7
																																														0	2	7
																																														0	2	7
																																														0	2	8
																																														0	3	5
																																														0	3	5
																																														0	3	6
																																														0	3	5
																																														0	2	7
																																														0	2	7
																																														0	2	7
																																														0	2	7
																																														0	2	6
																																														0	1	6
																																														2	1	9
																																														2	2	9
																																														2	2	9
																																														2	2	9
																																														2	1	9
																																														2	1	8
																																														1	1	6
																																														1	1	5
																																														1	1	5
																																														1	3	5
																																														0	3	5
																																														0	2	4
																																														0	2	4
																																														0	2	4
																																														0	3	4
																																														0	3	4
																																														0	3	4
																																														1	3	4
																																														1	2	4
																																														1	2	3
																																														1	2	4
																																														1	1	4
																																														1	1	5
																																														1	1	5
																																														1	1	4
																																														1	0	4
																																														1	0	4
																																														3	0	4
																																														0	0	6
																																														0	0	6
																																														0	0	6
																																														0	0	6
																																														0	0	6
																																														0	2	4
																																														0	2	3
																																														0	3	6
																																														0	3	6
																																														0	3	7
																																														0	3	6
																																														0	3	5
																																														0	3	4
																																														0	3	4
																																														0	4	4
																																														1	4	5
																																														2	4	5
																																														2	4	4
																																														2	2	5
																																														2	2	5
																																														2	2	5
																																														2	2	5
																																														2	2	4
																																														2	2	4
																																														2	2	4
																																														1	2	4
																																														1	2	3
																																														2	2	2
																																														2	2	2
																																														2	1	7
																																														2	1	6
																																														2	1	5
																																														1	1	5
																																														1	1	5
																																														1	1	4
																																														1	1	5
																																														1	1	5
																																														2	1	5
																																														2	1	4
																																														2	1	4
																																														2	1	4
																																														2	1	3
																																														1	1	2
																																														1	1	2
																																														1	1	2
																																														1	1	2
																																														1	1	1
																																														1	1	1
																																														2	1	1
																																														3	1	1
																																														3	1	1
																																														3	1	1
																																														3	1	1
																																														2	1	1
																																														2	1	1
																																														2	1	3
																																														3	1	3
																																														2	1	3
																																														2	1	3
																																														2	1	3
																																														2	1	3
																																														2	1	3
																																														2	1	3
																																														2	1	3
																																														2	1	3
																																														1	1	3
																																														1	1	3
																																														1	1	2
																																														1	1	3
																																														1	1	3
																																														0	1	3
																																														0	1	3
																																														0	1	3
																																														0	1	3
																																														0	2	3
																																														0	2	4
																																														0	2	4
																																														0	0	4
																																														0	1	4
																																														0	1	4
																																														0	1	4
																																														0	1	5
																																														0	1	5
																																														0	1	5
																																														0	1	6
																																														0	1	5
																																														0	1	5
																																														0	1	4
																																														0	1	3
																																														0	1	3
																																														0	1	3
																																														0	1	3
																																														0	1	4
																																														0	1	4
																																														0	1	3
																																														0	1	2
																																														0	1	2
																																														0	1	1
																																														1	1	2
																																														1	1	1
																																														1	1	1
																																														1	1	1
																																														2	1	2
																																														2	1	2
																																														2	1	3
																																														2	1	3
																																														2	1	3
																																														2	1	3
																																														2	1	3
																																														2	1	3
																																														2	1	3
																																														2	1	3
																																														2	1	1
																																														2	1	0
																																														2	1	0
																																														2	1	0
																																														2	1	0
																																														2	1	0
																																														2	2	1
																																														2	2	1
																																														2	2	1
																																														2	2	1
																																														3	2	1
																																														1	2	1
																																														1	2	1
																																														1	2	3
																																														2	2	5
																																														1	1	5
																																														1	1	6
																																														1	1	6
																																														2	1	7
																																														2	1	8
																																														2	1	9
																																														2	1	9
																																														2	1	9
																																														2	1	9
																																														2	1	10
																																														2	1	3
																																														2	0	3
																																														2	0	3
																																														2	1	3
																																														0	1	3
																																														0	1	3
																																														1	1	2
																																														1	1	2
																																														1	1	2
																																														1	1	2
																																														2	1	2
																																														2	1	2
																																														2	1	2
																																														2	1	2
																																														2	1	4
																																														2	1	4
																																														2	0	5
																																														3	0	5
																																														3	0	6
																																														3	0	6
																																														3	0	6
																																														1	0	6
																																														1	0	6
																																														1	0	7
																																														1	0	8
																																														2	0	9
																																														2	0	9
																																														2	0	10
																																														2	0	6
																																														3	0	6
																																														3	0	7
																																														2	0	8
																																														2	0	9
																																														2	0	9
																																														2	0	8
																																														2	0	7
																																														2	0	6
																																														2	0	5
																																														1	0	6
																																														1	0	5
																																														1	0	5
																																														1	0	5
																																														1	0	5
																																														1	1	5
																																														1	1	5
																																														1	1	3
																																														1	1	2
																																														1	1	2
																																														1	1	2
																																														1	1	2
																																														1	1	2
																																														1	1	2
																																														1	1	0
																																														1	1	0
																																														1	1	0
																																														1	1	0
																																														1	0	0
																																														1	0	0
																																														1	0	0
																																														1	0	0
																																														1	0	0
																																														1	0	0
																																														1	0	0
																																														1	0	0
																																														0	0	5
																																														1	0	6
																																														1	0	6
																																														1	0	6
																																														1	0	7
																																														1	0	7
																																														2	0	7
																																														2	0	6
																																														2	0	5
																																														2	0	5
																																														2	0	6
																																														2	2	6
																																														2	2	6
																																														2	2	5
																																														1	2	5
																																														1	2	5
																																														1	2	4
																																														1	2	5
																																														1	2	5
																																														1	2	5
																																														1	3	5
																																														1	1	5
																																														1	2	5
																																														1	2	4
																																														1	2	4
																																														1	2	5
																																														1	2	5
																																														1	3	5
																																														1	3	5
																																														1	0	4
																																														1	0	4
																																														1	1	4
																																														1	1	4
																																														1	2	4
																																														1	2	4
																																														1	2	3
																																														1	2	5
																																														1	2	5
																																														1	1	4
																																														2	1	4
																																														2	1	4
																																														1	1	5
																																														1	0	5
																																														1	0	4
																																														1	0	6
																																														1	0	6
																																														1	0	5
																																														1	0	5
																																														1	0	4
																																														1	0	4
																																														1	0	4
																																														1	0	3
																																														1	0	4
																																														0	2	4
																																														0	2	4
																																														0	2	4
																																														0	2	2
																																														0	0	2
																																														0	0	2
																																														0	0	2
																																														2	0	6
																																														2	0	7
																																														2	0	7
																																														2	0	7
																																														2	1	7
																																														2	1	7
																																														2	1	9
																																														2	1	9
																																														2	1	9
																																														2	1	9
																																														2	1	9
																																														2	2	9
																																														2	2	8
																																														2	2	6
																																														2	2	5
																																														2	2	6
																																														2	3	6
																																														2	2	6
																																														1	2	6
																																														1	2	5
																																														1	2	4
																																														1	2	4
																																														1	1	3
																																														1	1	4
																																														1	0	4
																																														1	0	4
																																														1	0	5
																																														1	0	5
																																														1	1	6
																																														2	1	6
																																														2	1	7
																																														2	1	5
																																														2	1	5
																																														2	2	3
																																														2	2	3
																																														2	2	4
																																														2	3	4
																																														2	2	4
																																														2	2	4
																																														2	2	4
																																														2	2	5
																																														2	2	5
																																														2	2	5
																																														2	2	4
																																														2	2	7
																																														2	2	7
																																														2	2	7
																																														2	2	7
																																														2	1	7
																																														2	1	6
																																														2	1	6
																																														2	0	6
																																														2	0	6
																																														3	1	4
																																														4	1	4
																																														4	1	6
																																														4	1	5
																																														4	0	5
																																														5	0	5
																																														5	0	6
																																														5	0	6
																																														4	0	5
																																														4	0	6
																																														4	0	6
																																														4	0	6
																																														4	1	6
																																														0	1	4
																																														1	2	3
																																														2	2	3
																																														2	3	3
																																														2	2	3
																																														3	3	4
																																														3	3	3
																																														3	3	3
																																														3	2	4
																																														3	2	4
																																														3	2	5
																																														3	2	5
																																														3	2	5
																																														3	2	5
																																														3	3	5
																																														3	3	6
																																														3	3	7
																																														2	2	8
																																														1	2	7
																																														1	2	6
																																														1	0	5
																																														1	0	5
																																														1	0	7
																																														2	0	7
																																														2	0	7
																																														2	0	6
																																														3	0	7
																																														3	0	7
																																														2	0	6
																																														2	0	6
																																														2	1	6
																																														2	2	5
																																														2	2	6
																																														2	3	7
																																														2	3	6
																																														1	3	5
																																														1	3	5
																																														1	3	5
																																														2	3	3
																																														2	3	3
																																														2	3	2
																																														2	2	2
																																														2	2	2
																																														2	2	2
																																														3	2	1
																																														3	2	1
																																														3	1	1
																																														2	1	1
																																														2	1	3
																																														2	1	4
																																														2	0	4
																																														3	1	4
																																														3	1	4
																																														2	0	4
																																														2	0	5
																																														2	0	4
																																														2	0	5
																																														2	0	4
																																														2	0	5
																																														2	0	5
																																														1	0	4
																																														1	0	5
																																														1	0	5
																																														1	0	6
																																														1	0	6
																																														1	0	6
																																														0	0	7
																																														0	0	6
																																														0	0	6
																																														0	0	6
																																														0	0	6
																																														0	0	5
																																														0	0	5
																																														2	0	5
																																														2	0	5
																																														2	0	5
																																														2	0	5
																																														2	0	7
																																														2	0	6
																																														2	0	4
																																														2	0	4
																																														2	0	4
																																														2	0	4
																																														2	0	5
																																														2	0	5
																																														1	0	4
																																														1	0	5
																																														1	0	5
																																														1	0	5
																																														1	1	5
																																														1	1	4
																																														1	2	4
																																														1	2	4
																																														1	2	3
																																														1	2	7
																																														1	2	7
																																														1	2	8
																																														1	2	8
																																														1	2	8
																																														1	2	8
																																														1	2	7
																																														1	2	5
																																														0	2	4
																																														0	2	4
																																														0	1	4
																																														0	1	4
																																														0	2	3
																																														0	2	8
																																														0	1	9
																																														0	1	9
																																														0	1	7
																																														0	1	7
																																														0	1	5
																																														0	1	4
																																														0	1	3
																																														0	1	4
																																														0	1	5
																																														0	1	4
																																														0	1	4
																																														0	1	5
																																														0	0	4
																																														0	0	5
																																														0	1	5
																																														0	1	5
																																														0	1	5
																																														0	1	5
																																														1	1	4
																																														1	2	5
																																														1	2	5
																																														1	2	5
																																														1	0	5
																																														1	0	4
																																														1	0	4
																																														1	0	5
																																														1	0	5
																																														1	0	5
																																														1	0	4
																																														0	0	4
																																														2	0	4
																																														2	0	4
																																														3	0	3
																																														3	1	4
																																														3	1	4
																																														3	1	4
																																														3	1	5
																																														3	1	4
																																														2	1	4
																																														2	1	6
																																														2	1	7
																																														2	1	7
																																														2	1	6
																																														2	1	6
																																														2	0	5
																																														2	0	5
																																														2	0	4
																																														1	0	3
																																														1	0	3
																																														1	0	3
																																														0	0	2
																																														0	0	2
																																														0	0	2
																																														0	0	1
																																														0	0	1
																																														0	0	1
																																														1	0	3
																																														1	0	4
																																														1	0	5
																																														1	0	5
																																														1	3	1
																																														1	3	2
																																														1	2	2
																																														1	1	3
																																														3	1	3
																																														3	1	2
																																														3	1	2
																																														3	1	2
																																														2	1	2
																																														2	0	2
																																														2	0	2
																																														3	0	3
																																														3	1	3
																																														2	1	4
																																														2	1	5
																																														2	1	5
																																														2	0	5
																																														1	0	5
																																														1	0	5
																																														1	0	4
																																														1	1	5
																																														1	1	5
																																														1	1	5
																																														1	1	5
																																														1	1	5
																																														2	1	5
																																														2	1	5
																																														3	1	5
																																														3	1	5
																																														3	2	5
																																														2	2	5
																																														2	2	5
																																														2	2	1
																																														2	2	1
																																														2	2	1
																																														3	1	1
																																														3	2	1
																																														3	2	1
																																														3	2	2
																																														2	2	2
																																														2	3	2
																																														1	3	2
																																														1	2	3
																																														1	2	1
																																														1	2	2
																																														1	2	2
																																														1	1	2
																																														1	1	2
																																														1	1	2
																																														0	1	1
																																														0	1	1
																																														0	1	3
																																														0	0	5
																																														0	1	5
																																														0	1	6
																																														0	1	6
																																														0	1	6
																																														0	1	6
																																														0	1	6
																																														0	0	7
																																														0	0	9
																																														0	1	9
																																														0	1	9
																																														1	1	8
																																														1	1	7
																																														1	1	6
																																														1	1	5
																																														1	1	5
																																														1	1	5
																																														1	1	4
																																														1	1	4
																																														1	1	5
																																														1	1	5
																																														1	1	3
																																														1	1	2
																																														1	1	2
																																														1	1	2
																																														1	1	2
																																														1	1	1
																																														1	1	1
																																														1	1	1
																																														1	1	1
																																														1	1	1
																																														0	1	1
																																														0	1	1
																																														0	1	3
																																														0	1	3
																																														0	1	3
																																														1	1	3
																																														1	1	3
																																														1	0	3
																																														1	1	2
																																														1	1	1
																																														1	1	0
																																														1	1	0
																																														1	1	0
																																														1	1	0
																																														1	1	0
																																														1	1	1
																																														1	1	1
																																														1	1	2
																																														0	1	2
																																														0	1	2
																																														0	0	1
																																														1	0	1
																																														1	0	1
																																														1	0	1
																																														1	0	1
																																														1	0	1
																																														1	0	1
																																														0	0	0
																																														0	0	0
																																														0	0	1
																																														0	0	1
																																														0	0	1
																																														0	0	1
																																														0	0	1
																																														0	0	1
																																														1	0	1
																																														1	0	2
																																														1	0	8
																																														1	0	8
																																														1	0	9
																																														1	0	9
																																														1	0	9
																																														1	0	6
																																														1	0	5
																																														1	0	5
																																														1	0	6
																																														1	0	4
																																														1	0	6
																																														1	0	5
																																														1	0	5
																																														0	0	5
																																														0	0	5
																																														0	0	4
																																														0	0	4
																																														0	0	4
																																														0	0	5
																																														0	0	5
																																														0	0	6
																																														0	0	6
																																														0	0	6
																																														1	0	6
																																														1	0	9
																																														1	0	8
																																														1	0	7
																																														1	0	9
																																														1	1	9
																																														1	1	8
																																														1	1	7
																																														1	1	7
																																														2	1	6
																																														1	2	5
																																														1	2	4
																																														1	3	1
																																														2	3	1
																																														2	3	1
																																														2	3	1
																																														2	3	1
																																														2	3	1
																																														2	3	2
																																														2	3	2
																																														2	3	2
																																														2	4	2
																																														2	3	2
																																														2	3	0
																																														1	3	0
																																														1	1	0
																																														1	0	0
																																														1	0	0
																																														1	0	1
																																														1	0	1
																																														2	0	1
																																														2	0	1
																																														2	0	2
																																														4	0	2
																																														4	0	2
																																														4	0	1
																																														3	0	1
																																														3	0	2
																																														3	1	2
																																														3	1	2
																																														3	1	2
																																														3	1	2
																																														3	1	2
																																														3	1	2
																																														3	1	2
																																														3	1	2
																																														3	1	2
																																														3	1	4
																																														2	1	4
																																														1	1	5
																																														1	1	6
																																														1	1	6
																																														1	1	4
																																														1	1	4
																																														1	0	4
																																														1	0	2
																																														1	0	2
																																														1	0	2
																																														1	0	2
																																														1	0	2
																																														1	0	2
																																														1	0	2
																																														1	0	2
																																														1	0	2
																																														1	0	2
																																														1	0	1
																																														1	0	1
																																														1	0	1
																																														0	0	1
																																														0	0	1
																																														0	0	1
																																														0	0	1
																																														0	0	0
																																														1	3	0
																																														1	3	3
																																														1	3	3
																																														1	3	2
																																														1	3	2
																																														1	3	2
																																														1	3	2
																																														1	3	1
																																														1	1	1
																																														1	1	3
																																														1	0	5
																																														1	0	5
																																														1	0	5
																																														1	0	4
																																														1	0	4
																																														1	0	5
																																														1	1	5
																																														1	1	5
																																														1	1	5
																																														1	1	5
																																														0	0	5
																																														1	0	5
																																														1	0	5
																																														1	0	4
																																														1	0	3
																																														0	0	3
																																														0	0	2
																																														0	3	2
																																														1	3	2
																																														0	3	2
																																														0	3	3
																																														0	3	3
																																														0	3	3
																																														0	2	3
																																														0	2	3
																																														0	1	2
																																														0	1	2
																																														1	1	2
																																														1	1	3
[truncated: 12,357 more rows]
[truncated: 9 more columns]

## Sheet: Extended Data Fig. 5
Extended Data Fig. 5b					p-value								p-value				Extended Data Fig. 5c				p-value
[truncated: 90 more rows]

[truncated: 5 more sheets: Extended Data Fig. 6, Extended Data Fig. 7, Extended Data Fig. 8, Extended Data Fig. 9, Extended Data Fig. 10]
